# Supplementary material for: Expression patterns of programmed death ligand 1 correlate with different microenvironments and patient prognosis in hepatocellular carcinoma
Source: Br J Cancer. 2018 Jun 20;119(1):80–8. doi: 10.1038/s41416-018-0144-4 (PMC6035200; doi:10.1038/s41416-018-0144-4)
Supplement: Supplementary file 1 — Supplementary Table S1 [file 41416_2018_144_MOESM1_ESM.xlsx]

## Sheet: Table S1
	Supplementary Table S1. Characteristics of patients
	Characteristics	No. and (%)
	No. of patients	453
	Gender (male/female)	400/53 (88.3/11.7)
	Age, y (median, range)	50, 13–78
	HBsAg (negative/positive)	40/413 (8.8/91.2)
	ALT, U/L (median, range)	38, 4–1590
	Child-Pugh score (A/B)	439/14 (96.9/3.1)
	AFP, ng/mL (≤25/>25)	165/288 (36.4/63.6)
	Tumor size, cm (≤5/>5)	203/250 (44.8/55.2)
	Tumor number (single/multiple)	335/118 (74.0/26.0)
	Vascular invasion (absent/present)	399/54 (88.1/11.9)
	TNM stage (I + II/III + IV)	311/142 (68.7/31.3)
	Differentiation (I + II/III + IV)	271/182 (59.8/40.2)
	Abbreviations: HBsAg, hepatitis B surface antigen; ALT, alanine aminotransferase; AFP, alpha-fetoprotein; TNM: umor-nodes-metastasis
