# Supplementary material for: Expression patterns of programmed death ligand 1 correlate with different microenvironments and patient prognosis in hepatocellular carcinoma
Source: Br J Cancer. 2018 Jun 20;119(1):80–8. doi: 10.1038/s41416-018-0144-4 (PMC6035200; doi:10.1038/s41416-018-0144-4)
Supplement: Supplementary file 2 — Supplementary Table S2 [file 41416_2018_144_MOESM2_ESM.xlsx]

## Sheet: Table S2
	Supplementary Table S2. Primers for real-time PCR
	Gene	Species	Sequence(5'—3')
	IFNg_F	Human	GAGACCATCAAGGAAGACAT
	IFNg_R	Human	CGACAGTTCAGCCATCAC
	GZMB-F	Human	CCGCACCTCTTCAGAGACTT
	GZMB-R	Human	CAACCAATCCTGCTTCTGCT
	PRF1-F	Human	GAGAAGAAGAAGAAGCACAAGATG
	PRF1-R	Human	GAACAGCAGGTCGTTAATGGA
	TBX21-F	Human	CACGTCCACAAACATCCTGT
	TBX21-R	Human	GATCATCACCAAGCAGGGAC
	IL21-F	Human	TGTGGAAGGTGGTTTCCTCT
	IL21-R	Human	TGCCAGCTCCAGAAGATGTA
	ICOS-F	Human	TTTGTACACCTCCGTTGTGAA
	ICOS-R	Human	CATGAAGTCAGGCCTCTGGT
	IL1B-F	Human	GGAGATTCGTAGCTGGATGC
	IL1B-R	Human	GAGCTCGCCAGTGAAATGAT
	IL18-F	Human	ACTGGTTCAGCAGCCATCTT
	IL18-R	Human	TGCAGTCTACACAGCTTCGG
	TNF-F	Human	GCCAGAGGGCTGATTAGAGA
	TNF-R	Human	TCAGCCTCTTCTCCTTCCTG
	CTLA4-F	Human	TGGAGATGCATACTCACACACA
	CTLA4-R	Human	TTCATCCCTGTCTTCTGCAA
	PDCD1-F	Human	CTGTGTTCTCTGTGGACTATGG
	PDCD1-R	Human	TGGTGGCATACTCCGTCTG
	LAG3-F	Human	GCTCCACACAAAGCGTTCTT
	LAG3-R	Human	TCACATTGGCAATCATCACA
	CCL5-F	Human	ATCCTCATTGCTACTGCCCTC
	CCL5-R	Human	CCACTGGTGTAGAAATACTCCTTG
	CXCL9-F	Human	GGAAGCAGCCAAGTCGGTTAG
	CXCL9-R	Human	ATAAGACGTTCGGGTGGGATC
	GAPDH-F	Human	GAGTCAACGGATTTGGTCGT
	GAPDH-R	Human	GACAAGCTTCCCGTTCTCAG
	Note: F, forward primer; R, reverse primer
