# Supplementary material for: Expression patterns of programmed death ligand 1 correlate with different microenvironments and patient prognosis in hepatocellular carcinoma
Source: Br J Cancer. 2018 Jun 20;119(1):80–8. doi: 10.1038/s41416-018-0144-4 (PMC6035200; doi:10.1038/s41416-018-0144-4)
Supplement: Supplementary file 3 — Supplementary Table S3 [file 41416_2018_144_MOESM3_ESM.xlsx]

## Sheet: Table S3
	Supplementary Table S3. Association of PD-L1 expression by TCs or Mφs with clinicopathologic characteristics	P		0.399	0.465	0.18	0.705	0.395	0.283	0.075	0.263	0.646	0.003	Abbreviations: TC, tumor cells; Mφ, macrophage.
		PD-L1 expression by Mφs	Positive	63/6	33/36	9/60	68/1	22/47	35/34	57/12	58/11	49/20	30/39
			Negative	337/47	202/182	31/353	371/13	143/241	168/216	278/106	341/43	262/122	241/143
		P		0.499	0.356	0.33	0.321	0.864	0.094	0.364	0.088	0.084	0.325
		PD-L1 expression by TCs	Positive	75/12	49/38	10/77	83/4	31/56	32/55	61/26	72/15	53/34	48/39
			Negative	325/41	186/180	30/336	356/10	134/232	171/195	274/92	327/39	258/108	223/143
		Characteristic		Gender (male/female)	Age, y (≤50/>50)	HBsAg (negative/positive)	Child-Pugh score (A/B)	AFP, ng/mL (≤25/>25)	Tumor size, cm (≤5/>5)	Tumor number (single/multiple)	Vascular invasion (absent/present)	TNM stage (I + II/III + IV)	Differentiation (I + II/III + IV)
