# Supplementary material for: Expression patterns of programmed death ligand 1 correlate with different microenvironments and patient prognosis in hepatocellular carcinoma
Source: Br J Cancer. 2018 Jun 20;119(1):80–8. doi: 10.1038/s41416-018-0144-4 (PMC6035200; doi:10.1038/s41416-018-0144-4)
Supplement: Supplementary file 4 — Supplementary Table S4 [file 41416_2018_144_MOESM4_ESM.xlsx]

## Sheet: Table S4
Supplementary Table S4. DEGs in the comparison between different patterns
Pattern 2 vs Pattern 1
GeneSymbol	P2/P1_FC	P_Value	Description
RBM14	2.20146	0.0235791	mRNA for RNA binding motif protein 14 variant protein. [AB209007]
A2M	2.53265	0.0192336	alpha-2-macroglobulin (A2M), mRNA [NM_000014]
ADA	2.54011	0.00637911	adenosine deaminase (ADA), mRNA [NM_000022]
ALDOB	0.206214	0.0234055	aldolase B, fructose-bisphosphate (ALDOB), mRNA [NM_000035]
CD3G	4.38302	0.0093918	CD3g molecule, gamma (CD3-TCR complex) (CD3G), mRNA [NM_000073]
F5	0.316536	0.0495215	coagulation factor V (proaccelerin, labile factor) (F5), mRNA [NM_000130]
F9	0.225529	0.0156785	coagulation factor IX (F9), mRNA [NM_000133]
SERPIND1	0.488445	0.0421472	serpin peptidase inhibitor, clade D (heparin cofactor), member 1 (SERPIND1), mRNA [NM_000185]
HGD	0.246927	0.00954574	homogentisate 1,2-dioxygenase (HGD), mRNA [NM_000187]
HK2	3.86037	0.0156731	hexokinase 2 (HK2), mRNA [NM_000189]
IL2RG	2.38971	0.0309974	interleukin 2 receptor, gamma (IL2RG), mRNA [NM_000206]
JAK3	5.64708	0.00190991	Janus kinase 3 (JAK3), mRNA [NM_000215]
LCAT	0.300253	0.0206192	lecithin-cholesterol acyltransferase (LCAT), mRNA [NM_000229]
NCF1	3.2881	0.00619823	neutrophil cytosolic factor 1 (NCF1), mRNA [NM_000265]
PAH	0.371761	0.00427633	phenylalanine hydroxylase (PAH), mRNA [NM_000277]
PTEN	0.480013	0.0189338	phosphatase and tensin homolog (PTEN), mRNA [NM_000314]
TTPA	0.459032	0.0417725	tocopherol (alpha) transfer protein (TTPA), mRNA [NM_000370]
CYBB	2.69237	0.0105486	cytochrome b-245, beta polypeptide (CYBB), mRNA [NM_000397]
IL2RA	5.44195	0.00124914	interleukin 2 receptor, alpha (IL2RA), mRNA [NM_000417]
MAT1A	0.331795	0.000471587	methionine adenosyltransferase I, alpha (MAT1A), mRNA [NM_000429]
SERPINC1	0.221445	0.00467828	serpin peptidase inhibitor, clade C (antithrombin), member 1 (SERPINC1), mRNA [NM_000488]
C1QB	2.40847	0.0273092	complement component 1, q subcomponent, B chain (C1QB), mRNA [NM_000491]
F10	0.252842	0.0138154	coagulation factor X (F10), mRNA [NM_000504]
CXCL8	9.8108	0.0231487	chemokine (C-X-C motif) ligand 8 (CXCL8), mRNA [NM_000584]
TNF	3.49014	0.0337867	tumor necrosis factor (TNF), mRNA [NM_000594]
TGFB1	5.14568	0.0373689	transforming growth factor, beta 1 (TGFB1), mRNA [NM_000660]
C4BPA	0.295183	0.0495565	complement component 4 binding protein, alpha (C4BPA), mRNA [NM_000715]
CYP7A1	0.278776	0.020111	cytochrome P450, family 7, subfamily A, polypeptide 1 (CYP7A1), mRNA [NM_000780]
GHRHR	0.306437	0.0347559	growth hormone releasing hormone receptor (GHRHR), mRNA [NM_000823]
GSTP1	2.09768	0.0359414	glutathione S-transferase pi 1 (GSTP1), mRNA [NM_000852]
IL2RB	3.81815	0.013521	interleukin 2 receptor, beta (IL2RB), mRNA [NM_000878]
ITGA4	2.45812	0.00464193	integrin, alpha 4 (antigen CD49D, alpha 4 subunit of VLA-4 receptor) (ITGA4), mRNA [NM_000885]
MAOB	0.402241	0.0287661	monoamine oxidase B (MAOB), mRNA [NM_000898]
PTGER2	2.04222	0.0184592	prostaglandin E receptor 2 (subtype EP2), 53kDa (PTGER2), mRNA [NM_000956]
PTGER4	3.08217	0.00345603	prostaglandin E receptor 4 (subtype EP4) (PTGER4), mRNA [NM_000958]
SLC6A4	0.27347	0.0349497	solute carrier family 6 (neurotransmitter transporter), member 4 (SLC6A4), mRNA [NM_001045]
CYP4F2	0.149137	0.0285963	cytochrome P450, family 4, subfamily F, polypeptide 2 (CYP4F2), mRNA [NM_001082]
ALOX12B	0.434034	0.00989102	arachidonate 12-lipoxygenase, 12R type (ALOX12B), mRNA [NM_001139]
AOX1	0.311416	0.0224475	aldehyde oxidase 1 (AOX1), mRNA [NM_001159]
ARHGDIB	2.67639	0.000914313	Rho GDP dissociation inhibitor (GDI) beta (ARHGDIB), mRNA [NM_001175]
CA11	2.21079	0.0428174	carbonic anhydrase XI (CA11), mRNA [NM_001217]
CD27	4.01045	0.00170769	CD27 molecule (CD27), mRNA [NM_001242]
CD70	2.53411	0.00464365	CD70 molecule (CD70), mRNA [NM_001252]
CHAD	0.486798	0.0488563	chondroadherin (CHAD), mRNA [NM_001267]
CCR1	2.65402	0.0137541	chemokine (C-C motif) receptor 1 (CCR1), mRNA [NM_001295]
CRIP1	3.42877	0.00199245	cysteine-rich protein 1 (intestinal) (CRIP1), mRNA [NM_001311]
DECR1	0.481122	0.0259444	2,4-dienoyl CoA reductase 1, mitochondrial (DECR1), mRNA [NM_001359]
DPYS	0.428272	0.020307	dihydropyrimidinase (DPYS), mRNA [NM_001385]
EMP3	3.17013	0.0166089	epithelial membrane protein 3 (EMP3), mRNA [NM_001425]
FZD2	2.62011	0.0400328	frizzled class receptor 2 (FZD2), mRNA [NM_001466]
TNFRSF9	4.25265	0.00587971	tumor necrosis factor receptor superfamily, member 9 (TNFRSF9), mRNA [NM_001561]
ACADSB	0.259793	0.0122338	acyl-CoA dehydrogenase, short/branched chain (ACADSB), mRNA [NM_001609]
ARSD	0.452571	0.0114839	arylsulfatase D (ARSD), mRNA [NM_001669]
BLK	4.52703	0.0354976	BLK proto-oncogene, Src family tyrosine kinase (BLK), mRNA [NM_001715]
BTN1A1	0.360068	0.00864665	butyrophilin, subfamily 1, member A1 (BTN1A1), mRNA [NM_001732]
CD2	3.74554	0.00952951	CD2 molecule (CD2), mRNA [NM_001767]
CD38	12.2973	0.00155072	CD38 molecule (CD38), mRNA [NM_001775]
CD72	2.31564	0.0384313	CD72 molecule (CD72), mRNA [NM_001782]
CDO1	0.303782	0.0072304	cysteine dioxygenase type 1 (CDO1), mRNA [NM_001801]
CD52	5.38931	0.00329933	CD52 molecule (CD52), mRNA [NM_001803]
CCR7	7.66705	0.00490645	chemokine (C-C motif) receptor 7 (CCR7), mRNA [NM_001838]
CFD	4.30139	0.00174355	complement factor D (adipsin) (CFD), mRNA [NM_001928]
DPP4	0.384327	0.0321762	dipeptidyl-peptidase 4 (DPP4), mRNA [NM_001935]
DSG1	0.381213	0.00870641	desmoglein 1 (DSG1), mRNA [NM_001942]
FGF4	0.382268	0.00849112	fibroblast growth factor 4 (FGF4), mRNA [NM_002007]
FMO4	0.269962	0.0225749	flavin containing monooxygenase 4 (FMO4), mRNA [NM_002022]
FPR3	2.01549	0.02523	formyl peptide receptor 3 (FPR3), mRNA [NM_002030]
FUT4	2.03002	0.0357761	fucosyltransferase 4 (alpha (1,3) fucosyltransferase, myeloid-specific) (FUT4), mRNA [NM_002033]
GZMK	2.8385	0.0327185	granzyme K (granzyme 3; tryptase II) (GZMK), mRNA [NM_002104]
CFHR1	0.276693	0.0157567	complement factor H-related 1 (CFHR1), mRNA [NM_002113]
HLA-DMB	2.81117	0.00797033	major histocompatibility complex, class II, DM beta (HLA-DMB), mRNA [NM_002118]
HLA-DOA	3.22551	0.00860134	major histocompatibility complex, class II, DO alpha (HLA-DOA), mRNA [NM_002119]
HLA-DOB	2.09317	0.0438611	major histocompatibility complex, class II, DO beta (HLA-DOB), mRNA [NM_002120]
HLA-DPB1	2.46868	0.0270156	major histocompatibility complex, class II, DP beta 1 (HLA-DPB1), mRNA [NM_002121]
HLA-DQA1	5.59202	0.00537878	major histocompatibility complex, class II, DQ alpha 1 (HLA-DQA1), mRNA [NM_002122]
HLF	0.386012	0.0316232	hepatic leukemia factor (HLF), mRNA [NM_002126]
HMOX1	2.02572	0.0315737	heme oxygenase (decycling) 1 (HMOX1), mRNA [NM_002133]
HOXB2	6.36164	0.0145549	homeobox B2 (HOXB2), mRNA [NM_002145]
IRF8	2.44921	0.00293383	interferon regulatory factor 8 (IRF8), mRNA [NM_002163]
IDO1	4.06106	0.0124097	indoleamine 2,3-dioxygenase 1 (IDO1), mRNA [NM_002164]
ITPR2	0.410223	0.00863578	inositol 1,4,5-trisphosphate receptor, type 2 (ITPR2), mRNA [NM_002223]
KCNJ10	5.69607	0.00621068	potassium channel, inwardly rectifying subfamily J, member 10 (KCNJ10), mRNA [NM_002241]
KCNN4	3.99301	0.00161564	potassium channel, calcium activated intermediate/small conductance subfamily N alpha, member 4 (KCNN4), mRNA [NM_002250]
KLK1	21.5178	8.44749e-05	kallikrein 1 (KLK1), mRNA [NM_002257]
LAG3	3.98706	0.0053412	lymphocyte-activation gene 3 (LAG3), mRNA [NM_002286]
LCP1	4.1713	0.00158165	lymphocyte cytosolic protein 1 (L-plastin) (LCP1), mRNA [NM_002298]
LGALS1	2.2832	0.0393925	lectin, galactoside-binding, soluble, 1 (LGALS1), mRNA [NM_002305]
LY75	3.69236	0.000658301	lymphocyte antigen 75 (LY75), mRNA [NM_002349]
ADAM11	0.430908	0.0398664	ADAM metallopeptidase domain 11 (ADAM11), mRNA [NM_002390]
CXCL9	5.84438	0.00941975	chemokine (C-X-C motif) ligand 9 (CXCL9), mRNA [NM_002416]
MMP12	11.5746	0.00801761	matrix metallopeptidase 12 (macrophage elastase) (MMP12), mRNA [NM_002426]
MNDA	6.85481	0.0468135	myeloid cell nuclear differentiation antigen (MNDA), mRNA [NM_002432]
MX2	4.031	0.00371829	MX dynamin-like GTPase 2 (MX2), mRNA [NM_002463]
PEBP1	0.477078	0.0259132	phosphatidylethanolamine binding protein 1 (PEBP1), mRNA [NM_002567]
PCK1	0.100201	0.00099913	phosphoenolpyruvate carboxykinase 1 (soluble) (PCK1), mRNA [NM_002591]
PLEK	3.06553	0.0146008	pleckstrin (PLEK), mRNA [NM_002664]
PRKAR2B	9.40119	0.0263947	protein kinase, cAMP-dependent, regulatory, type II, beta (PRKAR2B), mRNA [NM_002736]
PRKCG	0.350534	0.0226832	protein kinase C, gamma (PRKCG), mRNA [NM_002739]
PTPN9	0.421258	0.00522859	protein tyrosine phosphatase, non-receptor type 9 (PTPN9), mRNA [NM_002833]
RAC2	3.8849	0.000396141	ras-related C3 botulinum toxin substrate 2 (rho family, small GTP binding protein Rac2) (RAC2), mRNA [NM_002872]
RGS1	2.53683	0.0371017	regulator of G-protein signaling 1 (RGS1), mRNA [NM_002922]
S100A9	7.05733	0.0299574	S100 calcium binding protein A9 (S100A9), mRNA [NM_002965]
CCL2	4.05018	0.0194065	chemokine (C-C motif) ligand 2 (CCL2), mRNA [NM_002982]
CCL3	3.43148	0.00724328	chemokine (C-C motif) ligand 3 (CCL3), mRNA [NM_002983]
SH3BGRL	2.06585	0.0164378	SH3 domain binding glutamate-rich protein like (SH3BGRL), mRNA [NM_003022]
ST8SIA1	3.20794	0.0203326	ST8 alpha-N-acetyl-neuraminide alpha-2,8-sialyltransferase 1 (ST8SIA1), mRNA [NM_003034]
SPAG4	3.67358	0.0162003	sperm associated antigen 4 (SPAG4), mRNA [NM_003116]
SULT2A1	0.147746	0.0117636	sulfotransferase family, cytosolic, 2A, dehydroepiandrosterone (DHEA)-preferring, member 1 (SULT2A1), mRNA [NM_003167]
THBS4	0.0266934	0.014863	thrombospondin 4 (THBS4), mRNA [NM_003248]
TIAM1	2.85399	0.00915937	T-cell lymphoma invasion and metastasis 1 (TIAM1), mRNA [NM_003253]
TNFRSF4	2.00078	0.0366245	tumor necrosis factor receptor superfamily, member 4 (TNFRSF4), mRNA [NM_003327]
UCP2	2.44173	0.0297518	uncoupling protein 2 (mitochondrial, proton carrier) (UCP2), mRNA [NM_003355]
WNT10B	3.0604	0.0131123	wingless-type MMTV integration site family, member 10B (WNT10B), mRNA [NM_003394]
DNALI1	3.09916	0.0333187	dynein, axonemal, light intermediate chain 1 (DNALI1), mRNA [NM_003462]
NRIP1	0.469454	0.00740919	nuclear receptor interacting protein 1 (NRIP1), mRNA [NM_003489]
TMEM187	0.404145	0.00212312	transmembrane protein 187 (TMEM187), mRNA [NM_003492]
HIST1H2AI	2.11033	0.0352975	histone cluster 1, H2ai (HIST1H2AI), mRNA [NM_003509]
HIST1H2BF	2.3002	0.00568288	histone cluster 1, H2bf (HIST1H2BF), mRNA [NM_003522]
GPR65	3.04007	0.0395996	G protein-coupled receptor 65 (GPR65), mRNA [NM_003608]
IFITM1	3.74535	0.0105243	interferon induced transmembrane protein 1 (IFITM1), mRNA [NM_003641]
CST7	4.35421	0.00947568	cystatin F (leukocystatin) (CST7), mRNA [NM_003650]
BCAS1	5.01333	0.027067	breast carcinoma amplified sequence 1 (BCAS1), mRNA [NM_003657]
HSD17B6	0.22122	0.0134428	hydroxysteroid (17-beta) dehydrogenase 6 (HSD17B6), mRNA [NM_003725]
KCNK5	2.00941	0.00915364	potassium channel, two pore domain subfamily K, member 5 (KCNK5), mRNA [NM_003740]
ABCB11	0.122833	0.0243731	ATP-binding cassette, sub-family B (MDR/TAP), member 11 (ABCB11), mRNA [NM_003742]
IRS2	0.238262	0.0014492	insulin receptor substrate 2 (IRS2), mRNA [NM_003749]
S1PR4	4.29673	0.00787407	sphingosine-1-phosphate receptor 4 (S1PR4), mRNA [NM_003775]
B3GALT4	2.60189	0.0158664	UDP-Gal:betaGlcNAc beta 1,3-galactosyltransferase, polypeptide 4 (B3GALT4), mRNA [NM_003782]
IL18RAP	3.74843	0.00585877	interleukin 18 receptor accessory protein (IL18RAP), mRNA [NM_003853]
IER3	5.99844	0.048012	immediate early response 3 (IER3), mRNA [NM_003897]
SOCS3	3.51189	0.0149186	suppressor of cytokine signaling 3 (SOCS3), mRNA [NM_003955]
DOK2	3.31796	0.00723552	docking protein 2, 56kDa (DOK2), mRNA [NM_003974]
PLK3	2.32176	0.0114693	polo-like kinase 3 (PLK3), mRNA [NM_004073]
ECHS1	0.466448	0.0212051	enoyl CoA hydratase, short chain, 1, mitochondrial (ECHS1), mRNA [NM_004092]
GZMB	8.25955	0.00014982	granzyme B (granzyme 2, cytotoxic T-lymphocyte-associated serine esterase 1) (GZMB), mRNA [NM_004131]
SERPINB9	2.54249	0.0324273	serpin peptidase inhibitor, clade B (ovalbumin), member 9 (SERPINB9), mRNA [NM_004155]
RAB27B	3.54482	0.0186706	RAB27B, member RAS oncogene family (RAB27B), mRNA [NM_004163]
LY86	2.06633	0.00500487	lymphocyte antigen 86 (LY86), mRNA [NM_004271]
CYTIP	4.71591	0.00438349	cytohesin 1 interacting protein (CYTIP), mRNA [NM_004288]
NFE2L3	2.65396	0.0071683	nuclear factor, erythroid 2-like 3 (NFE2L3), mRNA [NM_004289]
CYP8B1	0.0345471	0.0198754	cytochrome P450, family 8, subfamily B, polypeptide 1 (CYP8B1), mRNA [NM_004391]
WNT11	0.146352	0.0296079	wingless-type MMTV integration site family, member 11 (WNT11), mRNA [NM_004626]
AXIN2	0.208871	0.0296963	axin 2 (AXIN2), mRNA [NM_004655]
CLIC3	4.11981	0.00256981	chloride intracellular channel 3 (CLIC3), mRNA [NM_004669]
RAB33A	2.54673	0.00100072	RAB33A, member RAS oncogene family (RAB33A), mRNA [NM_004794]
NMT2	0.465975	0.000606899	N-myristoyltransferase 2 (NMT2), mRNA [NM_004808]
KCNK6	4.53357	0.00625052	potassium channel, two pore domain subfamily K, member 6 (KCNK6), mRNA [NM_004823]
AIM2	7.7369	0.0048575	absent in melanoma 2 (AIM2), mRNA [NM_004833]
IL27RA	3.50365	0.0248176	interleukin 27 receptor, alpha (IL27RA), mRNA [NM_004843]
NAPSA	2.19012	0.0141043	napsin A aspartic peptidase (NAPSA), mRNA [NM_004851]
ONECUT2	0.29976	0.0143816	one cut homeobox 2 (ONECUT2), mRNA [NM_004852]
IGDCC3	0.0230272	0.0381834	immunoglobulin superfamily, DCC subclass, member 3 (IGDCC3), mRNA [NM_004884]
DOCK2	2.94698	0.0227577	dedicator of cytokinesis 2 (DOCK2), mRNA [NM_004946]
GPR183	2.83563	0.0152862	G protein-coupled receptor 183 (GPR183), mRNA [NM_004951]
JAK2	2.23063	0.0128834	Janus kinase 2 (JAK2), mRNA [NM_004972]
KCNJ8	0.477737	0.0311924	potassium channel, inwardly rectifying subfamily J, member 8 (KCNJ8), mRNA [NM_004982]
MMP9	10.211	1.61025e-06	matrix metallopeptidase 9 (gelatinase B, 92kDa gelatinase, 92kDa type IV collagenase) (MMP9), mRNA [NM_004994]
MMP14	7.05302	0.00274421	matrix metallopeptidase 14 (membrane-inserted) (MMP14), mRNA [NM_004995]
PDCD1	2.77406	0.00308114	programmed cell death 1 (PDCD1), mRNA [NM_005018]
PIK3CD	2.42242	0.0434891	phosphatidylinositol-4,5-bisphosphate 3-kinase, catalytic subunit delta (PIK3CD), mRNA [NM_005026]
SIAH2	0.354728	0.0281535	siah E3 ubiquitin protein ligase 2 (SIAH2), mRNA [NM_005067]
ADAMTS4	2.67916	0.0360999	ADAM metallopeptidase with thrombospondin type 1 motif, 4 (ADAMTS4), mRNA [NM_005099]
ISG15	3.66056	0.0359662	ISG15 ubiquitin-like modifier (ISG15), mRNA [NM_005101]
XYLB	0.196774	0.00754197	xylulokinase homolog (H. influenzae) (XYLB), mRNA [NM_005108]
HS3ST1	2.06478	0.0457287	heparan sulfate (glucosamine) 3-O-sulfotransferase 1 (HS3ST1), mRNA [NM_005114]
F2RL1	3.3294	0.0308072	coagulation factor II (thrombin) receptor-like 1 (F2RL1), mRNA [NM_005242]
FFAR2	2.57351	0.0285454	free fatty acid receptor 2 (FFAR2), mRNA [NM_005306]
IRS1	0.124275	0.00399646	insulin receptor substrate 1 (IRS1), mRNA [NM_005544]
ITK	5.06692	0.0159146	IL2-inducible T-cell kinase (ITK), mRNA [NM_005546]
LCP2	2.69985	0.0217337	lymphocyte cytosolic protein 2 (SH2 domain containing leukocyte protein of 76kDa) (LCP2), mRNA [NM_005565]
NKG7	4.13414	0.00244013	natural killer cell granule protein 7 (NKG7), mRNA [NM_005601]
PTPRCAP	4.81389	0.00657168	protein tyrosine phosphatase, receptor type, C-associated protein (PTPRCAP), mRNA [NM_005608]
RNASE6	2.0766	0.0149147	ribonuclease, RNase A family, k6 (RNASE6), mRNA [NM_005615]
S100A11	2.1646	0.0270873	S100 calcium binding protein A11 (S100A11), mRNA [NM_005620]
HRSP12	0.453171	0.0120016	heat-responsive protein 12 (HRSP12), mRNA [NM_005836]
IGSF6	3.56821	0.00164234	immunoglobulin superfamily, member 6 (IGSF6), mRNA [NM_005849]
RAMP1	0.225252	0.00322716	receptor (G protein-coupled) activity modifying protein 1 (RAMP1), mRNA [NM_005855]
FMNL1	4.1676	0.0340932	formin-like 1 (FMNL1), mRNA [NM_005892]
SIX1	2.35515	0.0387972	SIX homeobox 1 (SIX1), mRNA [NM_005982]
LIPG	0.314917	0.0343781	lipase, endothelial (LIPG), mRNA [NM_006033]
TLR6	2.81589	0.00892335	toll-like receptor 6 (TLR6), mRNA [NM_006068]
GZMA	3.96367	0.0104499	granzyme A (granzyme 1, cytotoxic T-lymphocyte-associated serine esterase 3) (GZMA), mRNA [NM_006144]
PDGFRL	2.37175	0.0329116	platelet-derived growth factor receptor-like (PDGFRL), mRNA [NM_006207]
POU2AF1	16.058	0.000155699	POU class 2 associating factor 1 (POU2AF1), mRNA [NM_006235]
S100B	3.96507	0.0205213	S100 calcium binding protein B (S100B), mRNA [NM_006272]
CCL19	13.002	0.0242748	chemokine (C-C motif) ligand 19 (CCL19), mRNA [NM_006274]
TNFAIP2	2.93293	0.00339073	tumor necrosis factor, alpha-induced protein 2 (TNFAIP2), mRNA [NM_006291]
CREB3	2.25111	0.0132009	cAMP responsive element binding protein 3 (CREB3), mRNA [NM_006368]
CRTAP	0.409701	0.0239699	cartilage associated protein (CRTAP), mRNA [NM_006371]
BATF	2.79954	0.00647654	basic leucine zipper transcription factor, ATF-like (BATF), mRNA [NM_006399]
IFI44	2.70059	0.0112909	interferon-induced protein 44 (IFI44), mRNA [NM_006417]
CXCL13	21.5347	0.00101346	chemokine (C-X-C motif) ligand 13 (CXCL13), mRNA [NM_006419]
RABAC1	2.68344	0.00566996	Rab acceptor 1 (prenylated) (RABAC1), mRNA [NM_006423]
SLCO1B1	0.250731	0.0468844	solute carrier organic anion transporter family, member 1B1 (SLCO1B1), mRNA [NM_006446]
EVI2B	3.38647	0.00483654	ecotropic viral integration site 2B (EVI2B), mRNA [NM_006495]
TRIM27	3.11188	0.0182331	tripartite motif containing 27 (TRIM27), mRNA [NM_006510]
KHDRBS3	0.381742	0.0205091	KH domain containing, RNA binding, signal transduction associated 3 (KHDRBS3), mRNA [NM_006558]
CXCR6	3.38743	0.0337871	chemokine (C-X-C motif) receptor 6 (CXCR6), mRNA [NM_006564]
FGL2	2.11579	0.0266019	fibrinogen-like 2 (FGL2), mRNA [NM_006682]
LAPTM5	2.94016	0.0195659	lysosomal protein transmembrane 5 (LAPTM5), mRNA [NM_006762]
GLIPR1	2.61723	0.00507997	GLI pathogenesis-related 1 (GLIPR1), mRNA [NM_006851]
RAB31	2.47945	0.0345848	RAB31, member RAS oncogene family (RAB31), mRNA [NM_006868]
PIM2	6.08865	0.00112229	Pim-2 proto-oncogene, serine/threonine kinase (PIM2), mRNA [NM_006875]
HOXA7	15.6941	0.00036605	homeobox A7 (HOXA7), mRNA [NM_006896]
HOXD3	4.31606	0.00864898	homeobox D3 (HOXD3), mRNA [NM_006898]
SLC2A3	2.61948	0.0108243	solute carrier family 2 (facilitated glucose transporter), member 3 (SLC2A3), mRNA [NM_006931]
SPP2	0.0886099	0.00840028	secreted phosphoprotein 2, 24kDa (SPP2), mRNA [NM_006944]
TEP1	2.34819	0.0418043	telomerase-associated protein 1 (TEP1), mRNA [NM_007110]
C14orf1	0.338116	0.000810328	chromosome 14 open reading frame 1 (C14orf1), mRNA [NM_007176]
CYP4F8	0.464818	0.0461468	cytochrome P450, family 4, subfamily F, polypeptide 8 (CYP4F8), mRNA [NM_007253]
AKR7A3	0.309707	0.0467288	aldo-keto reductase family 7, member A3 (aflatoxin aldehyde reductase) (AKR7A3), mRNA [NM_012067]
CCT5	0.47074	0.0361941	chaperonin containing TCP1, subunit 5 (epsilon) (CCT5), mRNA [NM_012073]
ICOS	3.71152	0.00424059	inducible T-cell co-stimulator (ICOS), mRNA [NM_012092]
HAAO	0.396311	0.0295858	3-hydroxyanthranilate 3,4-dioxygenase (HAAO), mRNA [NM_012205]
MYO1F	2.8569	0.0119831	myosin IF (MYO1F), mRNA [NM_012335]
TTC33	0.458574	0.00208162	tetratricopeptide repeat domain 33 (TTC33), mRNA [NM_012382]
SMR3A	12.043	0.0299309	submaxillary gland androgen regulated protein 3A (SMR3A), mRNA [NM_012390]
ZNF215	5.8499	0.00487378	zinc finger protein 215 (ZNF215), mRNA [NM_013250]
PPARGC1A	0.253908	0.0438832	peroxisome proliferator-activated receptor gamma, coactivator 1 alpha (PPARGC1A), mRNA [NM_013261]
MYLIP	2.04692	0.0174375	myosin regulatory light chain interacting protein (MYLIP), mRNA [NM_013262]
GPR171	3.667	0.0118941	G protein-coupled receptor 171 (GPR171), mRNA [NM_013308]
TBX21	3.01864	0.00940842	T-box 21 (TBX21), mRNA [NM_013351]
CYTH4	2.48237	0.0380164	cytohesin 4 (CYTH4), mRNA [NM_013385]
KLRC4	3.13859	0.00746648	killer cell lectin-like receptor subfamily C, member 4 (KLRC4), mRNA [NM_013431]
MAGEH1	2.04916	0.00383676	melanoma antigen family H, 1 (MAGEH1), mRNA [NM_014061]
MACROD1	0.388644	0.00561398	MACRO domain containing 1 (MACROD1), mRNA [NM_014067]
CD5	3.45366	0.0114958	CD5 molecule (CD5), mRNA [NM_014207]
B3GNT3	5.59495	0.00965083	UDP-GlcNAc:betaGal beta-1,3-N-acetylglucosaminyltransferase 3 (B3GNT3), mRNA [NM_014256]
ETHE1	2.06826	0.012577	ethylmalonic encephalopathy 1 (ETHE1), mRNA [NM_014297]
KLHDC2	0.493833	0.038677	kelch domain containing 2 (KLHDC2), mRNA [NM_014315]
GPR160	2.59108	0.0198775	G protein-coupled receptor 160 (GPR160), mRNA [NM_014373]
ZBTB32	9.40033	0.00101021	zinc finger and BTB domain containing 32 (ZBTB32), mRNA [NM_014383]
DAPP1	3.99924	0.00481003	dual adaptor of phosphotyrosine and 3-phosphoinositides (DAPP1), mRNA [NM_014395]
LAMP3	2.75956	0.0238862	lysosomal-associated membrane protein 3 (LAMP3), mRNA [NM_014398]
CIDEB	0.317394	0.0366966	cell death-inducing DFFA-like effector b (CIDEB), mRNA [NM_014430]
SIT1	3.05595	0.0452783	signaling threshold regulating transmembrane adaptor 1 (SIT1), mRNA [NM_014450]
APOBEC3C	2.57396	0.0100515	apolipoprotein B mRNA editing enzyme, catalytic polypeptide-like 3C (APOBEC3C), mRNA [NM_014508]
SH3BP4	0.285954	0.00266471	SH3-domain binding protein 4 (SH3BP4), mRNA [NM_014521]
S100A6	4.41274	0.00143448	S100 calcium binding protein A6 (S100A6), mRNA [NM_014624]
SDC3	2.47493	0.0240826	syndecan 3 (SDC3), mRNA [NM_014654]
ACAP1	7.451	0.00924579	ArfGAP with coiled-coil, ankyrin repeat and PH domains 1 (ACAP1), mRNA [NM_014716]
PCNXL2	3.34387	0.0354606	pecanex-like 2 (Drosophila) (PCNXL2), mRNA [NM_014801]
KIAA0020	2.57386	0.0429997	KIAA0020 (KIAA0020), mRNA [NM_014878]
VASH1	2.58552	0.0410689	vasohibin 1 (VASH1), mRNA [NM_014909]
DIP2C	0.364917	0.0432911	DIP2 disco-interacting protein 2 homolog C (Drosophila) (DIP2C), mRNA [NM_014974]
ZCCHC14	0.381069	0.012994	zinc finger, CCHC domain containing 14 (ZCCHC14), mRNA [NM_015144]
ARAP2	2.45474	0.0448907	ArfGAP with RhoGAP domain, ankyrin repeat and PH domain 2 (ARAP2), mRNA [NM_015230]
CUX2	0.449031	0.0148965	cut-like homeobox 2 (CUX2), mRNA [NM_015267]
DAK	0.387682	0.0100585	dihydroxyacetone kinase 2 homolog (S. cerevisiae) (DAK), mRNA [NM_015533]
CPAMD8	0.472471	0.00422395	C3 and PZP-like, alpha-2-macroglobulin domain containing 8 (CPAMD8), mRNA [NM_015692]
C1QA	2.26837	0.0341065	complement component 1, q subcomponent, A chain (C1QA), mRNA [NM_015991]
TRPV2	2.59196	0.00394652	transient receptor potential cation channel, subfamily V, member 2 (TRPV2), mRNA [NM_016113]
CPQ	0.421175	0.00190661	carboxypeptidase Q (CPQ), mRNA [NM_016134]
PLEKHO1	2.66081	0.00279915	pleckstrin homology domain containing, family O member 1 (PLEKHO1), mRNA [NM_016274]
CDH9	4.23006	0.0210609	cadherin 9, type 2 (T1-cadherin) (CDH9), mRNA [NM_016279]
HSD17B7	0.477821	0.0228683	hydroxysteroid (17-beta) dehydrogenase 7 (HSD17B7), mRNA [NM_016371]
TRAT1	3.75803	0.00957954	T cell receptor associated transmembrane adaptor 1 (TRAT1), mRNA [NM_016388]
MZB1	24.6252	0.00128117	marginal zone B and B1 cell-specific protein (MZB1), mRNA [NM_016459]
SCLY	0.354059	0.0132284	selenocysteine lyase (SCLY), mRNA [NM_016510]
CCR10	2.1335	0.00829228	chemokine (C-C motif) receptor 10 (CCR10), mRNA [NM_016602]
ARMCX1	2.20978	0.0078228	armadillo repeat containing, X-linked 1 (ARMCX1), mRNA [NM_016608]
NME8	2.25008	0.00821639	NME/NM23 family member 8 (NME8), mRNA [NM_016616]
GALNT7	2.70434	0.0283622	polypeptide N-acetylgalactosaminyltransferase 7 (GALNT7), mRNA [NM_017423]
SPA17	2.66156	0.0372466	sperm autoantigenic protein 17 (SPA17), mRNA [NM_017425]
UBQLN3	0.48667	0.0177178	ubiquilin 3 (UBQLN3), mRNA [NM_017481]
SLC35F2	3.28377	0.0317023	solute carrier family 35, member F2 (SLC35F2), mRNA [NM_017515]
SIDT1	3.80284	0.00145104	SID1 transmembrane family, member 1 (SIDT1), mRNA [NM_017699]
FAM46C	6.59747	0.00656355	family with sequence similarity 46, member C (FAM46C), mRNA [NM_017709]
FOCAD	2.19845	0.00454552	focadhesin (FOCAD), mRNA [NM_017794]
BTBD2	0.496383	0.0202737	BTB (POZ) domain containing 2 (BTBD2), mRNA [NM_017797]
CCDC109B	3.77975	0.00691121	coiled-coil domain containing 109B (CCDC109B), mRNA [NM_017918]
TTC38	0.34562	0.00437357	tetratricopeptide repeat domain 38 (TTC38), mRNA [NM_017931]
FIGN	0.180417	0.00958733	fidgetin (FIGN), mRNA [NM_018086]
SLC47A1	0.173644	0.00249096	solute carrier family 47 (multidrug and toxin extrusion), member 1 (SLC47A1), mRNA [NM_018242]
ADI1	0.377249	0.000203476	acireductone dioxygenase 1 (ADI1), mRNA [NM_018269]
PI4K2B	0.441785	0.00965943	phosphatidylinositol 4-kinase type 2 beta (PI4K2B), mRNA [NM_018323]
FGD6	2.61787	0.00772943	FYVE, RhoGEF and PH domain containing 6 (FGD6), mRNA [NM_018351]
TMEM74B	2.29952	0.00776251	transmembrane protein 74B (TMEM74B), mRNA [NM_018354]
DRAM1	2.33876	0.0454894	DNA-damage regulated autophagy modulator 1 (DRAM1), mRNA [NM_018370]
ALLC	0.0804607	0.000701359	allantoicase (ALLC), mRNA [NM_018436]
EAF2	4.45907	0.00105866	ELL associated factor 2 (EAF2), mRNA [NM_018456]
ARHGAP15	2.58078	0.0420301	Rho GTPase activating protein 15 (ARHGAP15), mRNA [NM_018460]
CISD1	0.327902	0.000939697	CDGSH iron sulfur domain 1 (CISD1), mRNA [NM_018464]
SMPD3	2.26852	0.0370403	sphingomyelin phosphodiesterase 3, neutral membrane (neutral sphingomyelinase II) (SMPD3), mRNA [NM_018667]
APOBR	2.70243	0.0352747	apolipoprotein B receptor (APOBR), mRNA [NM_018690]
PCDHB2	9.54948	0.0408724	protocadherin beta 2 (PCDHB2), mRNA [NM_018936]
SASH3	3.96433	0.00360918	SAM and SH3 domain containing 3 (SASH3), mRNA [NM_018990]
FAM105A	2.47547	0.0244676	family with sequence similarity 105, member A (FAM105A), mRNA [NM_019018]
HOXA5	3.01542	0.036073	homeobox A5 (HOXA5), mRNA [NM_019102]
HLA-DRA	2.14616	0.0306503	major histocompatibility complex, class II, DR alpha (HLA-DRA), mRNA [NM_019111]
ABCA7	2.27672	0.0200542	ATP-binding cassette, sub-family A (ABC1), member 7 (ABCA7), mRNA [NM_019112]
CRTAM	4.05181	0.0126628	cytotoxic and regulatory T cell molecule (CRTAM), mRNA [NM_019604]
HLA-DQA2	4.56561	0.0027494	major histocompatibility complex, class II, DQ alpha 2 (HLA-DQA2), mRNA [NM_020056]
SLAMF8	3.71363	0.00262783	SLAM family member 8 (SLAMF8), mRNA [NM_020125]
NT5M	0.498387	0.0234653	5',3'-nucleotidase, mitochondrial (NT5M), mRNA [NM_020201]
ADCK3	0.370941	0.00489438	aarF domain containing kinase 3 (ADCK3), mRNA [NM_020247]
PDXP	0.463665	0.0130163	pyridoxal (pyridoxine, vitamin B6) phosphatase (PDXP), mRNA [NM_020315]
C12orf5	2.32721	0.0148688	chromosome 12 open reading frame 5 (C12orf5), mRNA [NM_020375]
TMEM63C	8.6997	0.0132064	transmembrane protein 63C (TMEM63C), mRNA [NM_020431]
ASPHD2	2.61591	0.0192102	aspartate beta-hydroxylase domain containing 2 (ASPHD2), mRNA [NM_020437]
OSM	2.68533	0.037604	oncostatin M (OSM), mRNA [NM_020530]
DECR2	0.368498	0.00024065	2,4-dienoyl CoA reductase 2, peroxisomal (DECR2), mRNA [NM_020664]
AS3MT	0.365085	0.00893578	arsenite methyltransferase (AS3MT), mRNA [NM_020682]
USP31	0.391059	0.00419731	ubiquitin specific peptidase 31 (USP31), mRNA [NM_020718]
PREX1	2.73245	0.00407449	phosphatidylinositol-3,4,5-trisphosphate-dependent Rac exchange factor 1 (PREX1), mRNA [NM_020820]
RANBP10	0.425999	0.0347614	RAN binding protein 10 (RANBP10), mRNA [NM_020850]
LRFN1	2.67578	0.0353437	leucine rich repeat and fibronectin type III domain containing 1 (LRFN1), mRNA [NM_020862]
MYH7B	0.344042	0.0220395	myosin, heavy chain 7B, cardiac muscle, beta (MYH7B), mRNA [NM_020884]
CPNE5	5.00242	0.00794429	copine V (CPNE5), mRNA [NM_020939]
WDFY4	3.44528	0.00542653	WDFY family member 4 (WDFY4), mRNA [NM_020945]
TLDC1	2.35246	0.0171667	TBC/LysM-associated domain containing 1 (TLDC1), mRNA [NM_020947]
AQP9	0.0776357	0.00386007	aquaporin 9 (AQP9), mRNA [NM_020980]
MST1	0.365569	0.00650489	macrophage stimulating 1 (hepatocyte growth factor-like) (MST1), mRNA [NM_020998]
KCNJ12	0.276104	0.0457243	potassium channel, inwardly rectifying subfamily J, member 12 (KCNJ12), mRNA [NM_021012]
HIST1H2AG	2.23667	0.00695147	histone cluster 1, H2ag (HIST1H2AG), mRNA [NM_021064]
TMSB10	3.07218	0.0171188	thymosin beta 10 (TMSB10), mRNA [NM_021103]
PLSCR1	2.51426	0.0149516	phospholipid scramblase 1 (PLSCR1), mRNA [NM_021105]
PMAIP1	6.06224	0.00673864	phorbol-12-myristate-13-acetate-induced protein 1 (PMAIP1), mRNA [NM_021127]
COTL1	3.12574	0.00182655	coactosin-like F-actin binding protein 1 (COTL1), mRNA [NM_021149]
CHST6	3.04183	0.021911	carbohydrate (N-acetylglucosamine 6-O) sulfotransferase 6 (CHST6), mRNA [NM_021615]
PLEKHA2	2.23866	0.00499352	pleckstrin homology domain containing, family A (phosphoinositide binding specific) member 2 (PLEKHA2), mRNA [NM_021623]
SCPEP1	2.37967	0.0465582	serine carboxypeptidase 1 (SCPEP1), mRNA [NM_021626]
GNB4	2.18392	0.00311418	guanine nucleotide binding protein (G protein), beta polypeptide 4 (GNB4), mRNA [NM_021629]
APOBEC3G	3.638	0.00732982	apolipoprotein B mRNA editing enzyme, catalytic polypeptide-like 3G (APOBEC3G), mRNA [NM_021822]
HLA-DRB4	2.45279	0.0236991	major histocompatibility complex, class II, DR beta 4 (HLA-DRB4), mRNA [NM_021983]
RAB38	6.11534	0.0091385	RAB38, member RAS oncogene family (RAB38), mRNA [NM_022337]
HS1BP3	0.458565	0.0313186	HCLS1 binding protein 3 (HS1BP3), mRNA [NM_022460]
MMP25	3.26788	0.00911548	matrix metallopeptidase 25 (MMP25), mRNA [NM_022468]
NYX	5.46286	0.04962	nyctalopin (NYX), mRNA [NM_022567]
RMND5A	0.453452	0.0272788	required for meiotic nuclear division 5 homolog A (S. cerevisiae) (RMND5A), mRNA [NM_022780]
PLEKHG2	2.17295	0.048465	pleckstrin homology domain containing, family G (with RhoGef domain) member 2 (PLEKHG2), mRNA [NM_022835]
RASAL3	3.1547	0.0139763	RAS protein activator like 3 (RASAL3), mRNA [NM_022904]
PVRIG	3.47277	0.013803	poliovirus receptor related immunoglobulin domain containing (PVRIG), mRNA [NM_024070]
FAM134A	0.436015	0.00299753	family with sequence similarity 134, member A (FAM134A), mRNA [NM_024293]
GNPTAB	2.07419	0.00103203	N-acetylglucosamine-1-phosphate transferase, alpha and beta subunits (GNPTAB), mRNA [NM_024312]
ZBED2	5.40652	0.00607422	zinc finger, BED-type containing 2 (ZBED2), mRNA [NM_024508]
LRFN3	2.60558	0.0221344	leucine rich repeat and fibronectin type III domain containing 3 (LRFN3), mRNA [NM_024509]
NKAIN1	0.496303	0.040901	Na+/K+ transporting ATPase interacting 1 (NKAIN1), mRNA [NM_024522]
TNFAIP8L2	2.29239	0.0169089	tumor necrosis factor, alpha-induced protein 8-like 2 (TNFAIP8L2), mRNA [NM_024575]
IGFLR1	3.13118	0.0081886	IGF-like family receptor 1 (IGFLR1), mRNA [NM_024660]
C1orf115	0.329251	0.0311229	chromosome 1 open reading frame 115 (C1orf115), mRNA [NM_024709]
CLMN	0.352357	0.0102865	calmin (calponin-like, transmembrane) (CLMN), mRNA [NM_024734]
MOB3B	2.46436	0.0026781	MOB kinase activator 3B (MOB3B), mRNA [NM_024761]
TMEM180	0.395081	0.0399205	transmembrane protein 180 (TMEM180), mRNA [NM_024789]
CXorf21	2.72541	0.0211354	chromosome X open reading frame 21 (CXorf21), mRNA [NM_025159]
FAM214B	2.25004	0.00222671	family with sequence similarity 214, member B (FAM214B), mRNA [NM_025182]
TANC2	3.30791	0.0244231	tetratricopeptide repeat, ankyrin repeat and coiled-coil containing 2 (TANC2), mRNA [NM_025185]
WNT10A	2.2124	0.00330093	wingless-type MMTV integration site family, member 10A (WNT10A), mRNA [NM_025216]
HID1	5.05773	0.0433136	HID1 domain containing (HID1), mRNA [NM_030630]
DUSP16	0.434425	0.0221067	dual specificity phosphatase 16 (DUSP16), mRNA [NM_030640]
BHLHE41	2.53136	0.0485955	basic helix-loop-helix family, member e41 (BHLHE41), mRNA [NM_030762]
FAM49A	3.40311	0.0368254	family with sequence similarity 49, member A (FAM49A), mRNA [NM_030797]
LBH	2.55712	0.000413322	limb bud and heart development (LBH), mRNA [NM_030915]
SH3BGRL2	0.381321	0.04024	SH3 domain binding glutamate-rich protein like 2 (SH3BGRL2), mRNA [NM_031469]
C10orf11	0.474041	0.00373162	chromosome 10 open reading frame 11 (C10orf11), mRNA [NM_032024]
IFI27L2	2.6002	0.000971985	interferon, alpha-inducible protein 27-like 2 (IFI27L2), mRNA [NM_032036]
FAR1	2.15311	0.0187411	fatty acyl CoA reductase 1 (FAR1), mRNA [NM_032228]
CCDC88B	2.09764	0.0320379	coiled-coil domain containing 88B (CCDC88B), mRNA [NM_032251]
LRRC8C	2.07465	0.0114056	leucine rich repeat containing 8 family, member C (LRRC8C), mRNA [NM_032270]
PINK1	0.441603	0.0298652	PTEN induced putative kinase 1 (PINK1), mRNA [NM_032409]
NTNG2	3.25777	0.000556566	netrin G2 (NTNG2), mRNA [NM_032536]
PLA2G12B	0.436083	0.0199543	phospholipase A2, group XIIB (PLA2G12B), mRNA [NM_032562]
HAVCR2	2.6301	0.0201866	hepatitis A virus cellular receptor 2 (HAVCR2), mRNA [NM_032782]
TNS4	2.63153	0.000130693	tensin 4 (TNS4), mRNA [NM_032865]
COL27A1	2.68824	0.0424855	collagen, type XXVII, alpha 1 (COL27A1), mRNA [NM_032888]
SMIM3	2.54078	0.00163547	small integral membrane protein 3 (SMIM3), mRNA [NM_032947]
MYO1G	2.38762	0.0328315	myosin IG (MYO1G), mRNA [NM_033054]
FAM78A	3.00749	0.00268339	family with sequence similarity 78, member A (FAM78A), mRNA [NM_033387]
1-Sep	4.63656	0.0157822	septin 1 (SEPT1), mRNA [NM_052838]
RHPN1	2.25423	0.020653	rhophilin, Rho GTPase binding protein 1 (RHPN1), mRNA [NM_052924]
GBP4	2.85194	0.00853614	guanylate binding protein 4 (GBP4), mRNA [NM_052941]
ALPK2	0.215457	0.0294318	alpha-kinase 2 (ALPK2), mRNA [NM_052947]
FAM129A	2.19805	0.0299472	family with sequence similarity 129, member A (FAM129A), mRNA [NM_052966]
TADA1	0.468472	0.020172	transcriptional adaptor 1 (TADA1), mRNA [NM_053053]
THEM4	0.494537	0.0467777	thioesterase superfamily member 4 (THEM4), mRNA [NM_053055]
CLIC6	4.31332	0.00833318	chloride intracellular channel 6 (CLIC6), mRNA [NM_053277]
RSAD2	4.88266	0.0141895	radical S-adenosyl methionine domain containing 2 (RSAD2), mRNA [NM_080657]
FAM210B	0.46778	0.013135	family with sequence similarity 210, member B (FAM210B), mRNA [NM_080821]
KLHL6	4.59658	0.00142552	kelch-like family member 6 (KLHL6), mRNA [NM_130446]
ACOT12	0.310754	0.0101216	acyl-CoA thioesterase 12 (ACOT12), mRNA [NM_130767]
DCANP1	2.47421	0.0223073	dendritic cell-associated nuclear protein (DCANP1), mRNA [NM_130848]
GRIN3A	2.61865	0.00741748	glutamate receptor, ionotropic, N-methyl-D-aspartate 3A (GRIN3A), mRNA [NM_133445]
MARS2	0.323569	0.0278517	methionyl-tRNA synthetase 2, mitochondrial (MARS2), mRNA [NM_138395]
SP140L	2.61211	0.0151703	SP140 nuclear body protein-like (SP140L), mRNA [NM_138402]
KLHDC7B	2.01025	0.045051	kelch domain containing 7B (KLHDC7B), mRNA [NM_138433]
MB21D1	2.78915	0.0067151	Mab-21 domain containing 1 (MB21D1), mRNA [NM_138441]
TSPAN32	2.10731	0.0165918	tetraspanin 32 (TSPAN32), mRNA [NM_139022]
NFKBID	2.68789	0.00198352	nuclear factor of kappa light polypeptide gene enhancer in B-cells inhibitor, delta (NFKBID), mRNA [NM_139239]
ANKRD22	7.12419	0.00238247	ankyrin repeat domain 22 (ANKRD22), mRNA [NM_144590]
IGJ	7.29324	0.00334094	immunoglobulin J polypeptide, linker protein for immunoglobulin alpha and mu polypeptides (IGJ), mRNA [NM_144646]
ADHFE1	0.330606	0.0134618	alcohol dehydrogenase, iron containing, 1 (ADHFE1), mRNA [NM_144650]
SLFN13	8.34064	0.00172264	schlafen family member 13 (SLFN13), mRNA [NM_144682]
RNF183	26.134	0.011427	ring finger protein 183 (RNF183), mRNA [NM_145051]
NSMCE1	0.479505	0.00238641	non-SMC element 1 homolog (S. cerevisiae) (NSMCE1), mRNA [NM_145080]
FANK1	2.93745	0.0105164	fibronectin type III and ankyrin repeat domains 1 (FANK1), mRNA [NM_145235]
LRRC25	2.20645	0.0144323	leucine rich repeat containing 25 (LRRC25), mRNA [NM_145256]
IL27	0.429727	0.00751536	interleukin 27 (IL27), mRNA [NM_145659]
NFAM1	2.77838	0.00763342	NFAT activating protein with ITAM motif 1 (NFAM1), mRNA [NM_145912]
MMP21	0.494603	0.0289082	matrix metallopeptidase 21 (MMP21), mRNA [NM_147191]
ORAI3	0.483934	0.0423832	ORAI calcium release-activated calcium modulator 3 (ORAI3), mRNA [NM_152288]
TMC8	3.32927	0.00618413	transmembrane channel-like 8 (TMC8), mRNA [NM_152468]
MEI1	6.5619	0.000356901	meiosis inhibitor 1 (MEI1), mRNA [NM_152513]
PPM1K	2.61317	0.00174711	protein phosphatase, Mg2+/Mn2+ dependent, 1K (PPM1K), mRNA [NM_152542]
TMTC2	3.73731	0.00452012	transmembrane and tetratricopeptide repeat containing 2 (TMTC2), mRNA [NM_152588]
TMEM154	10.5573	0.00164339	transmembrane protein 154 (TMEM154), mRNA [NM_152680]
C8orf46	0.0950567	0.00523865	chromosome 8 open reading frame 46 (C8orf46), mRNA [NM_152765]
KIF19	2.57716	0.00825786	kinesin family member 19 (KIF19), mRNA [NM_153209]
MCOLN2	6.02631	0.00458677	mucolipin 2 (MCOLN2), mRNA [NM_153259]
FBXL16	3.44945	0.0070073	F-box and leucine-rich repeat protein 16 (FBXL16), mRNA [NM_153350]
NLRP5	0.419518	0.00326582	NLR family, pyrin domain containing 5 (NLRP5), mRNA [NM_153447]
RGL4	4.45957	0.012118	ral guanine nucleotide dissociation stimulator-like 4 (RGL4), mRNA [NM_153615]
HTRA4	6.4701	0.00152107	HtrA serine peptidase 4 (HTRA4), mRNA [NM_153692]
UBR3	0.492202	0.0136889	ubiquitin protein ligase E3 component n-recognin 3 (putative) (UBR3), mRNA [NM_172070]
KLHDC1	0.48107	0.0135707	kelch domain containing 1 (KLHDC1), mRNA [NM_172193]
L3MBTL4	0.301751	0.0165259	l(3)mbt-like 4 (Drosophila) (L3MBTL4), mRNA [NM_173464]
TMEM145	2.02726	0.0437901	transmembrane protein 145 (TMEM145), mRNA [NM_173633]
TIGIT	4.29173	0.00691457	T cell immunoreceptor with Ig and ITIM domains (TIGIT), mRNA [NM_173799]
TPPP2	0.273638	0.000358465	tubulin polymerization-promoting protein family member 2 (TPPP2), mRNA [NM_173846]
C16orf54	4.36934	0.00426423	chromosome 16 open reading frame 54 (C16orf54), mRNA [NM_175900]
TUBB2B	8.63728	0.0209019	tubulin, beta 2B class IIb (TUBB2B), mRNA [NM_178012]
SESTD1	0.491304	0.0049107	SEC14 and spectrin domains 1 (SESTD1), mRNA [NM_178123]
HAPLN3	4.90401	0.000196297	hyaluronan and proteoglycan link protein 3 (HAPLN3), mRNA [NM_178232]
SNAI3	3.24297	0.00101582	snail family zinc finger 3 (SNAI3), mRNA [NM_178310]
ZNF831	3.97376	0.0102198	zinc finger protein 831 (ZNF831), mRNA [NM_178457]
MB21D2	4.18609	0.00855004	Mab-21 domain containing 2 (MB21D2), mRNA [NM_178496]
ZDHHC21	3.81953	0.000760942	zinc finger, DHHC-type containing 21 (ZDHHC21), mRNA [NM_178566]
GPR180	4.6198	0.0268454	G protein-coupled receptor 180 (GPR180), mRNA [NM_180989]
SLCO4C1	6.75752	0.0318242	solute carrier organic anion transporter family, member 4C1 (SLCO4C1), mRNA [NM_180991]
MICU3	0.370214	0.0394479	mitochondrial calcium uptake family, member 3 (MICU3), mRNA [NM_181723]
TMEM229B	2.06064	0.0229079	transmembrane protein 229B (TMEM229B), mRNA [NM_182526]
DDX26B	2.61325	0.0228727	DEAD/H (Asp-Glu-Ala-Asp/His) box polypeptide 26B (DDX26B), mRNA [NM_182540]
PXDC1	0.475364	0.0108749	PX domain containing 1 (PXDC1), mRNA [NM_183373]
PHLPP1	0.365587	0.00760052	PH domain and leucine rich repeat protein phosphatase 1 (PHLPP1), mRNA [NM_194449]
AGRN	2.85127	0.00138427	agrin (AGRN), mRNA [NM_198576]
UNC13D	2.03435	0.035669	unc-13 homolog D (C. elegans) (UNC13D), mRNA [NM_199242]
FAM179A	2.67792	0.0282855	family with sequence similarity 179, member A (FAM179A), mRNA [NM_199280]
GPAT2	2.52344	0.0178201	glycerol-3-phosphate acyltransferase 2, mitochondrial (GPAT2), mRNA [NM_207328]
CLEC9A	3.30127	0.0098096	C-type lectin domain family 9, member A (CLEC9A), mRNA [NM_207345]
14-Sep	0.496447	0.0110787	septin 14 (SEPT14), mRNA [NM_207366]
SKIDA1	0.436834	0.0280569	SKI/DACH domain containing 1 (SKIDA1), mRNA [NM_207371]
HAUS3	0.479874	0.00576517	HAUS augmin-like complex, subunit 3 [Source:HGNC Symbol;Acc:HGNC:28719] [ENST00000243706]
GNB5	0.428022	0.00282269	guanine nucleotide binding protein (G protein), beta 5 [Source:HGNC Symbol;Acc:HGNC:4401] [ENST00000261837]
HLA-DPB2	2.97032	0.000426675	major histocompatibility complex, class II, DP beta 2 (pseudogene) [Source:HGNC Symbol;Acc:HGNC:4941] [ENST00000304890]
ZCCHC7	2.24662	0.0066062	zinc finger, CCHC domain containing 7 [Source:HGNC Symbol;Acc:HGNC:26209] [ENST00000322831]
GBP1P1	3.81074	0.00769955	guanylate binding protein 1, interferon-inducible pseudogene 1 [Source:HGNC Symbol;Acc:HGNC:39561] [ENST00000394662]
TUBB6	2.0608	0.0488386	tubulin, beta 6 class V [Source:HGNC Symbol;Acc:HGNC:20776] [ENST00000417736]
FAM200B	2.08021	0.0416359	family with sequence similarity 200, member B [Source:HGNC Symbol;Acc:HGNC:27740] [ENST00000504823]
ANK3	2.50232	0.0109055	ankyrin 3, node of Ranvier (ankyrin G) [Source:HGNC Symbol;Acc:HGNC:494] [ENST00000510382]
SLC27A1	2.45572	0.0480036	solute carrier family 27 (fatty acid transporter), member 1 [Source:HGNC Symbol;Acc:HGNC:10995] [ENST00000594962]
C22orf34	2.11812	0.00125267	chromosome 22 open reading frame 34 [Source:HGNC Symbol;Acc:HGNC:28010] [ENST00000400023]
KAZALD1	4.03595	0.0031054	Kazal-type serine peptidase inhibitor domain 1 [Source:HGNC Symbol;Acc:HGNC:25460] [ENST00000465807]
TLE4	2.46659	0.01849	transducin-like enhancer of split 4 [Source:HGNC Symbol;Acc:HGNC:11840] [ENST00000485159]
ASS1	0.361976	0.0455302	argininosuccinate synthase 1 (ASS1), transcript variant 1, mRNA [NM_000050]
BTK	3.43062	0.00428541	Bruton agammaglobulinemia tyrosine kinase (BTK), transcript variant 1, mRNA [NM_000061]
G6PC	0.161926	0.00258817	glucose-6-phosphatase, catalytic subunit (G6PC), transcript variant 1, mRNA [NM_000151]
HMGCL	0.425754	0.0042406	3-hydroxymethyl-3-methylglutaryl-CoA lyase (HMGCL), transcript variant 1, mRNA [NM_000191]
HSD3B2	0.444396	0.0151287	hydroxy-delta-5-steroid dehydrogenase, 3 beta- and steroid delta-isomerase 2 (HSD3B2), transcript variant 1, mRNA [NM_000198]
ITGB2	3.13701	0.00383241	integrin, beta 2 (complement component 3 receptor 3 and 4 subunit) (ITGB2), transcript variant 1, mRNA [NM_000211]
MICA	2.02513	0.0496752	MHC class I polypeptide-related sequence A (MICA), transcript variant 1*001, mRNA [NM_000247]
MYO5A	2.03177	0.0248402	myosin VA (heavy chain 12, myoxin) (MYO5A), transcript variant 1, mRNA [NM_000259]
PCBD1	0.490898	0.0256212	pterin-4 alpha-carbinolamine dehydratase/dimerization cofactor of hepatocyte nuclear factor 1 alpha (PCBD1), transcript variant 1, mRNA [NM_000281]
SLC2A2	0.273899	0.0146758	solute carrier family 2 (facilitated glucose transporter), member 2 (SLC2A2), transcript variant 1, mRNA [NM_000340]
EGR2	3.32895	0.00366644	early growth response 2 (EGR2), transcript variant 1, mRNA [NM_000399]
NCF2	3.46155	0.0217756	neutrophil cytosolic factor 2 (NCF2), transcript variant 1, mRNA [NM_000433]
TAP1	3.15379	0.0176822	transporter 1, ATP-binding cassette, sub-family B (MDR/TAP) (TAP1), transcript variant 1, mRNA [NM_000593]
CD44	3.99634	0.00110593	CD44 molecule (Indian blood group) (CD44), transcript variant 1, mRNA [NM_000610]
NCF4	2.28842	0.0340762	neutrophil cytosolic factor 4, 40kDa (NCF4), transcript variant 1, mRNA [NM_000631]
FASLG	3.58444	0.0345784	Fas ligand (TNF superfamily, member 6) (FASLG), transcript variant 1, mRNA [NM_000639]
SELL	7.50976	0.00507412	selectin L (SELL), transcript variant 1, mRNA [NM_000655]
ALOX5	5.77567	0.0357695	arachidonate 5-lipoxygenase (ALOX5), transcript variant 1, mRNA [NM_000698]
BLVRA	2.10886	0.0188972	biliverdin reductase A (BLVRA), transcript variant 1, mRNA [NM_000712]
C4BPB	0.465788	0.0159238	complement component 4 binding protein, beta (C4BPB), transcript variant 1, mRNA [NM_000716]
CD3D	4.38039	0.00119349	CD3d molecule, delta (CD3-TCR complex) (CD3D), transcript variant 1, mRNA [NM_000732]
CYP51A1	0.492923	0.0483125	cytochrome P450, family 51, subfamily A, polypeptide 1 (CYP51A1), transcript variant 1, mRNA [NM_000786]
HMGCR	0.451971	0.0196835	3-hydroxy-3-methylglutaryl-CoA reductase (HMGCR), transcript variant 1, mRNA [NM_000859]
IGF1R	5.2832	0.0421306	insulin-like growth factor 1 receptor (IGF1R), transcript variant 1, mRNA [NM_000875]
IMPDH1	2.14377	0.0452951	IMP (inosine 5'-monophosphate) dehydrogenase 1 (IMPDH1), transcript variant 1, mRNA [NM_000883]
ITGB7	2.91029	0.00298811	integrin, beta 7 (ITGB7), transcript variant 1, mRNA [NM_000889]
SSTR5	2.36837	0.00181075	somatostatin receptor 5 (SSTR5), transcript variant 1, mRNA [NM_001053]
ZAP70	3.17117	0.00506559	zeta-chain (TCR) associated protein kinase 70kDa (ZAP70), transcript variant 1, mRNA [NM_001079]
ADAM8	2.65652	0.00325763	ADAM metallopeptidase domain 8 (ADAM8), transcript variant 1, mRNA [NM_001109]
ADPRH	2.34722	0.00211032	ADP-ribosylarginine hydrolase (ADPRH), transcript variant 1, mRNA [NM_001125]
PRDM1	3.22738	8.18892e-05	PR domain containing 1, with ZNF domain (PRDM1), transcript variant 1, mRNA [NM_001198]
BMP4	0.259397	0.0343521	bone morphogenetic protein 4 (BMP4), transcript variant 1, mRNA [NM_001202]
TNFRSF8	2.61331	0.00216258	tumor necrosis factor receptor superfamily, member 8 (TNFRSF8), transcript variant 1, mRNA [NM_001243]
CDK6	0.246639	0.0258539	cyclin-dependent kinase 6 (CDK6), transcript variant 1, mRNA [NM_001259]
DOK1	2.4655	0.000200009	docking protein 1, 62kDa (downstream of tyrosine kinase 1) (DOK1), transcript variant 1, mRNA [NM_001381]
ECM2	0.329799	0.0156704	extracellular matrix protein 2, female organ and adipocyte specific (ECM2), transcript variant 1, mRNA [NM_001393]
FLNA	2.68488	0.00590879	filamin A, alpha (FLNA), transcript variant 1, mRNA [NM_001456]
FMO5	0.310449	0.0217434	flavin containing monooxygenase 5 (FMO5), transcript variant 1, mRNA [NM_001461]
FYB	3.61028	0.00610476	FYN binding protein (FYB), transcript variant 1, mRNA [NM_001465]
CXCR3	3.58397	0.0114544	chemokine (C-X-C motif) receptor 3 (CXCR3), transcript variant 1, mRNA [NM_001504]
CXCL1	12.4866	0.0434322	chemokine (C-X-C motif) ligand 1 (melanoma growth stimulating activity, alpha) (CXCL1), transcript variant 1, mRNA [NM_001511]
IL10RA	2.15521	0.023192	interleukin 10 receptor, alpha (IL10RA), transcript variant 1, mRNA [NM_001558]
IL18	3.60488	0.016347	interleukin 18 (IL18), transcript variant 1, mRNA [NM_001562]
ALOX5AP	4.19694	0.00677076	arachidonate 5-lipoxygenase-activating protein (ALOX5AP), transcript variant 1, mRNA [NM_001629]
CD8A	4.27539	0.00372634	CD8a molecule (CD8A), transcript variant 1, mRNA [NM_001768]
CD37	4.35551	0.00608071	CD37 molecule (CD37), transcript variant 1, mRNA [NM_001774]
ENTPD1	2.24948	0.0290871	ectonucleoside triphosphate diphosphohydrolase 1 (ENTPD1), transcript variant 1, mRNA [NM_001776]
CD48	3.47366	0.0118752	CD48 molecule (CD48), transcript variant 1, mRNA [NM_001778]
CD79A	2.57197	0.0251743	CD79a molecule, immunoglobulin-associated alpha (CD79A), transcript variant 1, mRNA [NM_001783]
CPB2	0.304398	0.0264625	carboxypeptidase B2 (plasma) (CPB2), transcript variant 1, mRNA [NM_001872]
GNAI1	0.483015	0.0157685	guanine nucleotide binding protein (G protein), alpha inhibiting activity polypeptide 1 (GNAI1), transcript variant 1, mRNA [NM_002069]
HPD	0.0574481	0.00581607	4-hydroxyphenylpyruvate dioxygenase (HPD), transcript variant 1, mRNA [NM_002150]
IL7R	3.63867	0.039044	interleukin 7 receptor (IL7R), transcript variant 1, mRNA [NM_002185]
ISG20	3.52685	0.0117088	interferon stimulated exonuclease gene 20kDa (ISG20), transcript variant 1, mRNA [NM_002201]
ITGAL	2.19552	0.00753729	integrin, alpha L (antigen CD11A (p180), lymphocyte function-associated antigen 1; alpha polypeptide) (ITGAL), transcript variant 1, mRNA [NM_002209]
KLRC1	4.48226	0.0110659	killer cell lectin-like receptor subfamily C, member 1 (KLRC1), transcript variant 1, mRNA [NM_002259]
KLRD1	5.70237	0.00451639	killer cell lectin-like receptor subfamily D, member 1 (KLRD1), transcript variant 1, mRNA [NM_002262]
LAIR2	4.19321	0.028665	leukocyte-associated immunoglobulin-like receptor 2 (LAIR2), transcript variant 1, mRNA [NM_002288]
LRP5	0.402816	0.0194094	low density lipoprotein receptor-related protein 5 (LRP5), transcript variant 1, mRNA [NM_002335]
LTB	3.81204	0.00645265	lymphotoxin beta (TNF superfamily, member 3) (LTB), transcript variant 1, mRNA [NM_002341]
LY6E	4.39103	0.0411771	lymphocyte antigen 6 complex, locus E (LY6E), transcript variant 1, mRNA [NM_002346]
LY9	2.82882	0.0105569	lymphocyte antigen 9 (LY9), transcript variant 1, mRNA [NM_002348]
SH2D1A	6.19751	0.00202633	SH2 domain containing 1A (SH2D1A), transcript variant 1, mRNA [NM_002351]
MGAT3	4.62588	0.0019249	mannosyl (beta-1,4-)-glycoprotein beta-1,4-N-acetylglucosaminyltransferase (MGAT3), transcript variant 1, mRNA [NM_002409]
MST1R	2.87957	0.0240322	macrophage stimulating 1 receptor (c-met-related tyrosine kinase) (MST1R), transcript variant 1, mRNA [NM_002447]
MUC1	4.15585	0.0423613	mucin 1, cell surface associated (MUC1), transcript variant 1, mRNA [NM_002456]
IRF4	11.0342	0.0046614	interferon regulatory factor 4 (IRF4), transcript variant 1, mRNA [NM_002460]
P2RX5	9.46327	0.0355257	purinergic receptor P2X, ligand gated ion channel, 5 (P2RX5), transcript variant 1, mRNA [NM_002561]
PFKFB1	0.0327896	0.000798046	6-phosphofructo-2-kinase/fructose-2,6-biphosphatase 1 (PFKFB1), transcript variant 1, mRNA [NM_002625]
PIK3CG	2.96317	0.00396912	phosphatidylinositol-4,5-bisphosphate 3-kinase, catalytic subunit gamma (PIK3CG), transcript variant 1, mRNA [NM_002649]
PLAU	2.61617	0.0292105	plasminogen activator, urokinase (PLAU), transcript variant 1, mRNA [NM_002658]
SRGN	3.43519	0.00528683	serglycin (SRGN), transcript variant 1, mRNA [NM_002727]
KLK10	0.491079	0.023185	kallikrein-related peptidase 10 (KLK10), transcript variant 1, mRNA [NM_002776]
S100A4	3.29562	0.000989474	S100 calcium binding protein A4 (S100A4), transcript variant 1, mRNA [NM_002961]
SALL1	0.37355	0.00107293	spalt-like transcription factor 1 (SALL1), transcript variant 1, mRNA [NM_002968]
CCL5	7.04944	0.00231899	chemokine (C-C motif) ligand 5 (CCL5), transcript variant 1, mRNA [NM_002985]
SLC6A6	2.19942	0.0285123	solute carrier family 6 (neurotransmitter transporter), member 6 (SLC6A6), transcript variant 1, mRNA [NM_003043]
SORD	0.231456	0.00881369	sorbitol dehydrogenase (SORD), transcript variant 1, mRNA [NM_003104]
SPIB	6.21034	0.00997419	Spi-B transcription factor (Spi-1/PU.1 related) (SPIB), transcript variant 1, mRNA [NM_003121]
TEF	0.412311	0.0232603	thyrotrophic embryonic factor (TEF), transcript variant 1, mRNA [NM_003216]
TFR2	0.409414	0.0486762	transferrin receptor 2 (TFR2), transcript variant 1, mRNA [NM_003227]
TRPM2	2.85774	0.00986954	transient receptor potential cation channel, subfamily M, member 2 (TRPM2), transcript variant 1, mRNA [NM_003307]
TYROBP	2.50636	0.00808335	TYRO protein tyrosine kinase binding protein (TYROBP), transcript variant 1, mRNA [NM_003332]
EZR	3.51956	0.00252779	ezrin (EZR), transcript variant 1, mRNA [NM_003379]
CHIT1	6.28739	0.0305685	chitinase 1 (chitotriosidase) (CHIT1), transcript variant 1, mRNA [NM_003465]
VAPA	0.493357	0.0469631	VAMP (vesicle-associated membrane protein)-associated protein A, 33kDa (VAPA), transcript variant 1, mRNA [NM_003574]
SLC27A2	0.27621	0.0198103	solute carrier family 27 (fatty acid transporter), member 2 (SLC27A2), transcript variant 1, mRNA [NM_003645]
OASL	2.04859	0.0423284	2'-5'-oligoadenylate synthetase-like (OASL), transcript variant 1, mRNA [NM_003733]
MYOM1	0.179257	0.00263128	myomesin 1 (MYOM1), transcript variant 1, mRNA [NM_003803]
CES2	0.120903	0.00906677	carboxylesterase 2 (CES2), transcript variant 1, mRNA [NM_003869]
ST13	0.392377	0.00506678	suppression of tumorigenicity 13 (colon carcinoma) (Hsp70 interacting protein) (ST13), transcript variant 1, mRNA [NM_003932]
HIP1R	2.30228	0.00258755	huntingtin interacting protein 1 related (HIP1R), transcript variant 1, mRNA [NM_003959]
CCRL2	2.53049	0.037454	chemokine (C-C motif) receptor-like 2 (CCRL2), transcript variant 1, mRNA [NM_003965]
FCGR2B	3.91124	0.0276866	Fc fragment of IgG, low affinity IIb, receptor (CD32) (FCGR2B), transcript variant 1, mRNA [NM_004001]
BCL2A1	7.71462	0.00253267	BCL2-related protein A1 (BCL2A1), transcript variant 1, mRNA [NM_004049]
F2RL2	2.96585	0.0251985	coagulation factor II (thrombin) receptor-like 2 (F2RL2), transcript variant 1, mRNA [NM_004101]
SLC1A2	0.0405652	0.00302134	solute carrier family 1 (glial high affinity glutamate transporter), member 2 (SLC1A2), transcript variant 1, mRNA [NM_004171]
WARS	2.3009	0.017052	tryptophanyl-tRNA synthetase (WARS), transcript variant 1, mRNA [NM_004184]
SLC28A1	0.35387	0.00545382	solute carrier family 28 (concentrative nucleoside transporter), member 1 (SLC28A1), transcript variant 1, mRNA [NM_004213]
CD83	2.19139	0.00831815	CD83 molecule (CD83), transcript variant 1, mRNA [NM_004233]
BPHL	0.380286	0.012612	biphenyl hydrolase-like (serine hydrolase) (BPHL), transcript variant 1, mRNA [NM_004332]
ATF6B	2.09592	0.0249831	activating transcription factor 6 beta (ATF6B), transcript variant 1, mRNA [NM_004381]
GALNT2	0.442344	0.0194484	polypeptide N-acetylgalactosaminyltransferase 2 (GALNT2), transcript variant 1, mRNA [NM_004481]
HOXC6	11.2152	0.0137048	homeobox C6 (HOXC6), transcript variant 1, mRNA [NM_004503]
MLLT3	5.21814	0.0071199	myeloid/lymphoid or mixed-lineage leukemia (trithorax homolog, Drosophila); translocated to, 3 (MLLT3), transcript variant 1, mRNA [NM_004529]
PCK2	0.418304	0.0115218	phosphoenolpyruvate carboxykinase 2 (mitochondrial) (PCK2), transcript variant 1, mRNA [NM_004563]
PLCB2	2.22549	0.0230322	phospholipase C, beta 2 (PLCB2), transcript variant 1, mRNA [NM_004573]
IL1R2	3.65352	0.0220676	interleukin 1 receptor, type II (IL1R2), transcript variant 1, mRNA [NM_004633]
SLC16A4	2.0622	0.0444725	solute carrier family 16, member 4 (SLC16A4), transcript variant 1, mRNA [NM_004696]
ITM2A	3.1593	0.0201474	integral membrane protein 2A (ITM2A), transcript variant 1, mRNA [NM_004867]
GMFG	2.42915	0.00589581	glia maturation factor, gamma (GMFG), transcript variant 1, mRNA [NM_004877]
PRF1	2.32371	0.0130849	perforin 1 (pore forming protein) (PRF1), transcript variant 1, mRNA [NM_005041]
RORC	0.258234	0.0154352	RAR-related orphan receptor C (RORC), transcript variant 1, mRNA [NM_005060]
PLA2G7	2.01785	0.0416722	phospholipase A2, group VII (platelet-activating factor acetylhydrolase, plasma) (PLA2G7), transcript variant 1, mRNA [NM_005084]
USP14	0.497898	0.0314775	ubiquitin specific peptidase 14 (tRNA-guanine transglycosylase) (USP14), transcript variant 1, mRNA [NM_005151]
CTLA4	3.92771	0.00823899	cytotoxic T-lymphocyte-associated protein 4 (CTLA4), transcript variant 1, mRNA [NM_005214]
GPR18	4.1502	0.026953	G protein-coupled receptor 18 (GPR18), transcript variant 1, mRNA [NM_005292]
HCLS1	2.57734	0.0199904	hematopoietic cell-specific Lyn substrate 1 (HCLS1), transcript variant 1, mRNA [NM_005335]
PRKAB2	0.474583	0.0305052	protein kinase, AMP-activated, beta 2 non-catalytic subunit (PRKAB2), transcript variant 1, mRNA [NM_005399]
VAV1	3.41089	0.0174563	vav 1 guanine nucleotide exchange factor (VAV1), transcript variant 1, mRNA [NM_005428]
HMGCS2	0.40333	0.04537	3-hydroxy-3-methylglutaryl-CoA synthase 2 (mitochondrial) (HMGCS2), transcript variant 1, mRNA [NM_005518]
RTN2	2.75916	0.00375473	reticulon 2 (RTN2), transcript variant 1, mRNA [NM_005619]
TBL1X	0.499568	0.025527	transducin (beta)-like 1X-linked (TBL1X), transcript variant 1, mRNA [NM_005647]
TRAF1	2.0741	0.0197957	TNF receptor-associated factor 1 (TRAF1), transcript variant 1, mRNA [NM_005658]
ST8SIA4	2.18698	0.0241464	ST8 alpha-N-acetyl-neuraminide alpha-2,8-sialyltransferase 4 (ST8SIA4), transcript variant 1, mRNA [NM_005668]
RASGRP1	3.76535	0.0102861	RAS guanyl releasing protein 1 (calcium and DAG-regulated) (RASGRP1), transcript variant 1, mRNA [NM_005739]
RGS19	2.11504	0.00394995	regulator of G-protein signaling 19 (RGS19), transcript variant 1, mRNA [NM_005873]
LILRB2	2.011	0.0346731	leukocyte immunoglobulin-like receptor, subfamily B (with TM and ITIM domains), member 2 (LILRB2), transcript variant 1, mRNA [NM_005874]
MOCS1	0.37752	0.0288878	molybdenum cofactor synthesis 1 (MOCS1), transcript variant 1, mRNA [NM_005943]
MXI1	0.340539	0.00628131	MAX interactor 1, dimerization protein (MXI1), transcript variant 1, mRNA [NM_005962]
HS3ST3B1	0.188888	0.0044668	heparan sulfate (glucosamine) 3-O-sulfotransferase 3B1 (HS3ST3B1), transcript variant 1, mRNA [NM_006041]
IKZF1	4.36301	0.00328464	IKAROS family zinc finger 1 (Ikaros) (IKZF1), transcript variant 1, mRNA [NM_006060]
TRIM22	2.43576	0.0202135	tripartite motif containing 22 (TRIM22), transcript variant 1, mRNA [NM_006074]
CD28	2.18822	0.0271181	CD28 molecule (CD28), transcript variant 1, mRNA [NM_006139]
LRMP	4.27022	0.0122948	lymphoid-restricted membrane protein (LRMP), transcript variant 1, mRNA [NM_006152]
PNOC	18.1637	0.00087798	prepronociceptin (PNOC), transcript variant 1, mRNA [NM_006228]
PRKCQ	2.75733	0.0114999	protein kinase C, theta (PRKCQ), transcript variant 1, mRNA [NM_006257]
ST3GAL4	0.395342	0.0422118	ST3 beta-galactoside alpha-2,3-sialyltransferase 4 (ST3GAL4), transcript variant 1, mRNA [NM_006278]
BASP1	3.4277	0.0111446	brain abundant, membrane attached signal protein 1 (BASP1), transcript variant 1, mRNA [NM_006317]
CDIPT	0.421041	0.0167841	CDP-diacylglycerol--inositol 3-phosphatidyltransferase (CDIPT), transcript variant 1, mRNA [NM_006319]
SEMA4D	3.3906	0.00226616	sema domain, immunoglobulin domain (Ig), transmembrane domain (TM) and short cytoplasmic domain, (semaphorin) 4D (SEMA4D), transcript variant 1, mRNA [NM_006378]
TNFSF13B	2.76571	0.0237663	tumor necrosis factor (ligand) superfamily, member 13b (TNFSF13B), transcript variant 1, mRNA [NM_006573]
MASP2	0.0737592	0.000804844	mannan-binding lectin serine peptidase 2 (MASP2), transcript variant 1, mRNA [NM_006610]
LILRB1	2.96834	0.0083782	leukocyte immunoglobulin-like receptor, subfamily B (with TM and ITIM domains), member 1 (LILRB1), transcript variant 1, mRNA [NM_006669]
TSPAN9	0.400743	0.0420385	tetraspanin 9 (TSPAN9), transcript variant 1, mRNA [NM_006675]
CD6	4.05201	0.0070084	CD6 molecule (CD6), transcript variant 1, mRNA [NM_006725]
LILRA3	3.68312	0.0175398	leukocyte immunoglobulin-like receptor, subfamily A (without TM domain), member 3 (LILRA3), transcript variant 1, mRNA [NM_006865]
ADAP1	6.23835	0.02333	ArfGAP with dual PH domains 1 (ADAP1), transcript variant 1, mRNA [NM_006869]
SIRT5	0.39337	0.00225458	sirtuin 5 (SIRT5), transcript variant 1, mRNA [NM_012241]
TFEC	3.2205	0.00234847	transcription factor EC (TFEC), transcript variant 1, mRNA [NM_012252]
LAMP5	11.2527	0.00318971	lysosomal-associated membrane protein family, member 5 (LAMP5), transcript variant 1, mRNA [NM_012261]
HMHA1	2.29211	0.011653	histocompatibility (minor) HA-1 (HMHA1), transcript variant 1, mRNA [NM_012292]
EPB41L3	2.34912	0.0388893	erythrocyte membrane protein band 4.1-like 3 (EPB41L3), transcript variant 1, mRNA [NM_012307]
KIR2DS2	2.20121	0.0244062	killer cell immunoglobulin-like receptor, two domains, short cytoplasmic tail, 2 (KIR2DS2), transcript variant 1, mRNA [NM_012312]
MYCBP	2.10354	0.0252032	MYC binding protein (MYCBP), transcript variant 1, mRNA [NM_012333]
DMGDH	0.170531	0.00185868	dimethylglycine dehydrogenase (DMGDH), transcript variant 1, mRNA [NM_013391]
CD274	5.1379	0.00287247	CD274 molecule (CD274), transcript variant 1, mRNA [NM_014143]
HCST	3.71487	0.000574645	hematopoietic cell signal transducer (HCST), transcript variant 1, mRNA [NM_014266]
AMACR	0.167841	0.000631519	alpha-methylacyl-CoA racemase (AMACR), transcript variant 1, mRNA [NM_014324]
TNFAIP8	2.65094	0.0178993	tumor necrosis factor, alpha-induced protein 8 (TNFAIP8), transcript variant 1, mRNA [NM_014350]
P2RY10	2.64984	0.0221714	purinergic receptor P2Y, G-protein coupled, 10 (P2RY10), transcript variant 1, mRNA [NM_014499]
OTX1	4.56303	0.0156144	orthodenticle homeobox 1 (OTX1), transcript variant 1, mRNA [NM_014562]
HOXC4	10.3542	0.00291637	homeobox C4 (HOXC4), transcript variant 1, mRNA [NM_014620]
DOCK10	2.23687	0.0187238	dedicator of cytokinesis 10 (DOCK10), transcript variant DOCK10.1, mRNA [NM_014689]
RASSF2	2.43881	0.00963973	Ras association (RalGDS/AF-6) domain family member 2 (RASSF2), transcript variant 1, mRNA [NM_014737]
TNIK	3.12372	0.010336	TRAF2 and NCK interacting kinase (TNIK), transcript variant 1, mRNA [NM_015028]
SPG20	2.01728	0.0263915	spastic paraplegia 20 (Troyer syndrome) (SPG20), transcript variant 1, mRNA [NM_015087]
SEL1L3	2.96226	0.0113971	sel-1 suppressor of lin-12-like 3 (C. elegans) (SEL1L3), transcript variant 1, mRNA [NM_015187]
MICAL3	0.468512	0.0125338	microtubule associated monooxygenase, calponin and LIM domain containing 3 (MICAL3), transcript variant 1, mRNA [NM_015241]
LRRC8B	3.85853	0.00540673	leucine rich repeat containing 8 family, member B (LRRC8B), transcript variant 1, mRNA [NM_015350]
PPP1R16B	2.08346	0.0147009	protein phosphatase 1, regulatory subunit 16B (PPP1R16B), transcript variant 1, mRNA [NM_015568]
PTPN22	4.50034	0.00280326	protein tyrosine phosphatase, non-receptor type 22 (lymphoid) (PTPN22), transcript variant 1, mRNA [NM_015967]
AIG1	0.338258	0.00965647	androgen-induced 1 (AIG1), transcript variant 1, mRNA [NM_016108]
CERCAM	3.58188	0.0108023	cerebral endothelial cell adhesion molecule (CERCAM), transcript variant 1, mRNA [NM_016174]
SLC45A2	0.433751	0.028388	solute carrier family 45, member 2 (SLC45A2), transcript variant 1, mRNA [NM_016180]
SERPINA10	0.429078	0.0426057	serpin peptidase inhibitor, clade A (alpha-1 antiproteinase, antitrypsin), member 10 (SERPINA10), transcript variant 1, mRNA [NM_016186]
BIN2	2.75943	0.010402	bridging integrator 2 (BIN2), transcript variant 1, mRNA [NM_016293]
GHRL	2.38533	0.0313635	ghrelin/obestatin prepropeptide (GHRL), transcript variant 1, mRNA [NM_016362]
CD244	2.56022	0.0134097	CD244 molecule, natural killer cell receptor 2B4 (CD244), transcript variant 1, mRNA [NM_016382]
GMIP	3.4945	0.00271214	GEM interacting protein (GMIP), transcript variant 1, mRNA [NM_016573]
SLC15A3	2.54509	0.0181471	solute carrier family 15 (oligopeptide transporter), member 3 (SLC15A3), transcript variant 1, mRNA [NM_016582]
NRN1	2.26784	0.0235368	neuritin 1 (NRN1), transcript variant 1, mRNA [NM_016588]
TLR8	5.48523	0.00271268	toll-like receptor 8 (TLR8), transcript variant 1, mRNA [NM_016610]
SLC6A13	0.403736	0.03768	solute carrier family 6 (neurotransmitter transporter), member 13 (SLC6A13), transcript variant 1, mRNA [NM_016615]
BHMT2	0.368075	0.00835401	betaine--homocysteine S-methyltransferase 2 (BHMT2), transcript variant 1, mRNA [NM_017614]
CNNM2	0.49976	0.0416199	cyclin and CBS domain divalent metal cation transport mediator 2 (CNNM2), transcript variant 1, mRNA [NM_017649]
SAMD9	2.65147	0.014849	sterile alpha motif domain containing 9 (SAMD9), transcript variant 1, mRNA [NM_017654]
PPP1R14D	2.26096	0.0196407	protein phosphatase 1, regulatory (inhibitor) subunit 14D (PPP1R14D), transcript variant 1, mRNA [NM_017726]
LAX1	7.74935	0.0015882	lymphocyte transmembrane adaptor 1 (LAX1), transcript variant 1, mRNA [NM_017773]
OSBPL10	2.41658	0.0424748	oxysterol binding protein-like 10 (OSBPL10), transcript variant 1, mRNA [NM_017784]
FLVCR2	0.26763	0.00330903	feline leukemia virus subgroup C cellular receptor family, member 2 (FLVCR2), transcript variant 1, mRNA [NM_017791]
TMEM132A	2.3041	0.0153366	transmembrane protein 132A (TMEM132A), transcript variant 1, mRNA [NM_017870]
PID1	0.430328	0.0197	phosphotyrosine interaction domain containing 1 (PID1), transcript variant 1, mRNA [NM_017933]
BANK1	10.0661	0.00276744	B-cell scaffold protein with ankyrin repeats 1 (BANK1), transcript variant 1, mRNA [NM_017935]
SLC38A4	0.453742	0.0417785	solute carrier family 38, member 4 (SLC38A4), transcript variant 1, mRNA [NM_018018]
SLFN12	3.00155	0.0115317	schlafen family member 12 (SLFN12), transcript variant 1, mRNA [NM_018042]
ETNK2	0.145662	0.00609937	ethanolamine kinase 2 (ETNK2), transcript variant 1, mRNA [NM_018208]
MCTP2	4.41071	0.0194096	multiple C2 domains, transmembrane 2 (MCTP2), transcript variant 1, mRNA [NM_018349]
EPB41L4B	0.421873	0.0429953	erythrocyte membrane protein band 4.1 like 4B (EPB41L4B), transcript variant 1, mRNA [NM_018424]
SIRPG	4.57425	0.00178534	signal-regulatory protein gamma (SIRPG), transcript variant 1, mRNA [NM_018556]
UBASH3A	3.75981	0.014397	ubiquitin associated and SH3 domain containing A (UBASH3A), transcript variant 1, mRNA [NM_018961]
HOXD8	8.02111	0.00423761	homeobox D8 (HOXD8), transcript variant 1, mRNA [NM_019558]
IGLL1	15.0027	0.000856361	immunoglobulin lambda-like polypeptide 1 (IGLL1), transcript variant 1, mRNA [NM_020070]
PRDM8	4.26661	0.00261501	PR domain containing 8 (PRDM8), transcript variant 1, mRNA [NM_020226]
SLC44A2	3.36225	0.00124996	solute carrier family 44 (choline transporter), member 2 (SLC44A2), transcript variant 1, mRNA [NM_020428]
TTYH1	4.13521	0.0326128	tweety family member 1 (TTYH1), transcript variant 1, mRNA [NM_020659]
RIMKLB	2.08184	0.0332212	ribosomal modification protein rimK-like family member B (RIMKLB), transcript variant 1, mRNA [NM_020734]
PLEKHA4	2.46441	0.0318253	pleckstrin homology domain containing, family A (phosphoinositide binding specific) member 4 (PLEKHA4), transcript variant 1, mRNA [NM_020904]
PSIP1	2.12197	0.0397457	PC4 and SFRS1 interacting protein 1 (PSIP1), transcript variant 1, mRNA [NM_021144]
CCNO	33.6546	0.000752084	cyclin O (CCNO), transcript variant 1, mRNA [NM_021147]
SLAMF7	9.67894	0.000369671	SLAM family member 7 (SLAMF7), transcript variant 1, mRNA [NM_021181]
TCL1A	13.6997	0.0170448	T-cell leukemia/lymphoma 1A (TCL1A), transcript variant 1, mRNA [NM_021966]
RBKS	0.443578	0.001276	ribokinase (RBKS), transcript variant 1, mRNA [NM_022128]
SMOC2	3.15999	0.0197786	SPARC related modular calcium binding 2 (SMOC2), transcript variant 1, mRNA [NM_022138]
PARVG	2.28567	0.0314876	parvin, gamma (PARVG), transcript variant 1, mRNA [NM_022141]
CRLF2	2.92785	0.00900756	cytokine receptor-like factor 2 (CRLF2), transcript variant 1, mRNA [NM_022148]
HIPK2	0.406816	0.0225381	homeodomain interacting protein kinase 2 (HIPK2), transcript variant 1, mRNA [NM_022740]
MICAL1	2.5788	0.0126639	microtubule associated monooxygenase, calponin and LIM domain containing 1 (MICAL1), transcript variant 1, mRNA [NM_022765]
TMEM108	2.75534	0.00203717	transmembrane protein 108 (TMEM108), transcript variant 1, mRNA [NM_023943]
CYP4F12	0.322053	0.0156483	cytochrome P450, family 4, subfamily F, polypeptide 12 (CYP4F12), transcript variant 1, mRNA [NM_023944]
HIVEP3	2.17127	0.0316063	human immunodeficiency virus type I enhancer binding protein 3 (HIVEP3), transcript variant 1, mRNA [NM_024503]
FAM184A	0.426436	0.0386409	family with sequence similarity 184, member A (FAM184A), transcript variant 1, mRNA [NM_024581]
SAP30L	0.47763	0.0253383	SAP30-like (SAP30L), transcript variant 1, mRNA [NM_024632]
ASB13	0.441991	0.0317557	ankyrin repeat and SOCS box containing 13 (ASB13), transcript variant 1, mRNA [NM_024701]
FBXO31	0.356861	0.00103536	F-box protein 31 (FBXO31), transcript variant 1, mRNA [NM_024735]
DOK3	3.42647	0.00195351	docking protein 3 (DOK3), transcript variant 1, mRNA [NM_024872]
DENND1C	2.30625	0.0129166	DENN/MADD domain containing 1C (DENND1C), transcript variant 1, mRNA [NM_024898]
DENND2D	2.65613	0.0125142	DENN/MADD domain containing 2D (DENND2D), transcript variant 1, mRNA [NM_024901]
CES3	0.489368	0.00433648	carboxylesterase 3 (CES3), transcript variant 1, mRNA [NM_024922]
TMEM156	5.28558	0.00368908	transmembrane protein 156 (TMEM156), transcript variant 1, mRNA [NM_024943]
PQLC1	0.484947	0.0319041	PQ loop repeat containing 1 (PQLC1), transcript variant 1, mRNA [NM_025078]
PBX4	2.94604	0.0109608	pre-B-cell leukemia homeobox 4 (PBX4), transcript variant 1, mRNA [NM_025245]
ZBP1	10.8335	0.0020628	Z-DNA binding protein 1 (ZBP1), transcript variant 1, mRNA [NM_030776]
TXNDC5	2.50372	0.0348472	thioredoxin domain containing 5 (endoplasmic reticulum) (TXNDC5), transcript variant 1, mRNA [NM_030810]
GFOD2	0.449957	0.0262106	glucose-fructose oxidoreductase domain containing 2 (GFOD2), transcript variant 1, mRNA [NM_030819]
ITM2C	2.07128	0.0284324	integral membrane protein 2C (ITM2C), transcript variant 1, mRNA [NM_030926]
GNGT2	2.4647	0.0127261	guanine nucleotide binding protein (G protein), gamma transducing activity polypeptide 2 (GNGT2), transcript variant 1, mRNA [NM_031498]
PLEKHN1	3.9987	0.0256006	pleckstrin homology domain containing, family N member 1 (PLEKHN1), transcript variant 1, mRNA [NM_032129]
ARMC2	0.464014	0.00627101	armadillo repeat containing 2 (ARMC2), transcript variant 1, mRNA [NM_032131]
SLA2	2.80649	0.00514452	Src-like-adaptor 2 (SLA2), transcript variant 1, mRNA [NM_032214]
FAM213A	0.432523	0.00547562	family with sequence similarity 213, member A (FAM213A), transcript variant 1, mRNA [NM_032333]
LAT2	2.70855	0.0199488	linker for activation of T cells family, member 2 (LAT2), transcript variant 1, mRNA [NM_032464]
ARHGAP9	3.91958	0.0015939	Rho GTPase activating protein 9 (ARHGAP9), transcript variant 1, mRNA [NM_032496]
ACSS1	2.82379	0.00424862	acyl-CoA synthetase short-chain family member 1 (ACSS1), transcript variant 1, mRNA [NM_032501]
KIRREL3	2.66088	0.0321171	kin of IRRE like 3 (Drosophila) (KIRREL3), transcript variant 1, mRNA [NM_032531]
DGAT2	0.378561	0.0388388	diacylglycerol O-acyltransferase 2 (DGAT2), transcript variant 1, mRNA [NM_032564]
CREB3L3	0.37142	0.00787228	cAMP responsive element binding protein 3-like 3 (CREB3L3), transcript variant 1, mRNA [NM_032607]
SSBP4	2.0958	0.025163	single stranded DNA binding protein 4 (SSBP4), transcript variant 1, mRNA [NM_032627]
ZNF503	0.30746	0.0307642	zinc finger protein 503 (ZNF503), transcript variant 1, mRNA [NM_032772]
PLXDC2	2.33667	0.0481223	plexin domain containing 2 (PLXDC2), transcript variant 1, mRNA [NM_032812]
HSH2D	6.95042	0.00460464	hematopoietic SH2 domain containing (HSH2D), transcript variant 1, mRNA [NM_032855]
SIGLEC10	4.452	0.0276283	sialic acid binding Ig-like lectin 10 (SIGLEC10), transcript variant 1, mRNA [NM_033130]
ZNF101	2.10486	0.0043328	zinc finger protein 101 (ZNF101), transcript variant 1, mRNA [NM_033204]
GZMH	4.06768	0.0128817	granzyme H (cathepsin G-like 2, protein h-CCPX) (GZMH), transcript variant 1, mRNA [NM_033423]
HLA-DPA1	2.3772	0.00784817	major histocompatibility complex, class II, DP alpha 1 (HLA-DPA1), transcript variant 1, mRNA [NM_033554]
CARD9	2.02563	0.0143167	caspase recruitment domain family, member 9 (CARD9), transcript variant 1, mRNA [NM_052813]
MMAB	0.469627	0.0121872	methylmalonic aciduria (cobalamin deficiency) cblB type (MMAB), transcript variant 1, mRNA [NM_052845]
TXNRD3	0.493172	0.0495802	thioredoxin reductase 3 (TXNRD3), transcript variant 1, mRNA [NM_052883]
GBP5	7.736	0.00401995	guanylate binding protein 5 (GBP5), transcript variant 1, mRNA [NM_052942]
APOA5	0.0925073	0.00988556	apolipoprotein A-V (APOA5), transcript variant 1, mRNA [NM_052968]
SIGLEC12	4.10302	0.00855084	sialic acid binding Ig-like lectin 12 (gene/pseudogene) (SIGLEC12), transcript variant 1, mRNA [NM_053003]
SYTL4	0.466253	0.0234778	synaptotagmin-like 4 (SYTL4), transcript variant 1, mRNA [NM_080737]
NEU4	0.190202	0.00590799	sialidase 4 (NEU4), transcript variant 1, mRNA [NM_080741]
GPT2	0.250221	0.0343832	glutamic pyruvate transaminase (alanine aminotransferase) 2 (GPT2), transcript variant 1, mRNA [NM_133443]
PCED1B	3.23867	0.00136594	PC-esterase domain containing 1B (PCED1B), transcript variant 1, mRNA [NM_138371]
CABLES1	0.434291	0.0462488	Cdk5 and Abl enzyme substrate 1 (CABLES1), transcript variant 1, mRNA [NM_138375]
BCL11B	2.60226	0.00964627	B-cell CLL/lymphoma 11B (zinc finger protein) (BCL11B), transcript variant 1, mRNA [NM_138576]
CD300LF	3.20638	0.0180396	CD300 molecule-like family member f (CD300LF), transcript variant 1, mRNA [NM_139018]
RMDN2	0.413083	0.0185305	regulator of microtubule dynamics 2 (RMDN2), transcript variant 1, mRNA [NM_144713]
SLFNL1	0.477995	0.0358922	schlafen-like 1 (SLFNL1), transcript variant 1, mRNA [NM_144990]
ATP6V0E2	0.327199	0.0480227	ATPase, H+ transporting V0 subunit e2 (ATP6V0E2), transcript variant 1, mRNA [NM_145230]
APOBEC3F	2.29844	0.00773304	apolipoprotein B mRNA editing enzyme, catalytic polypeptide-like 3F (APOBEC3F), transcript variant 1, mRNA [NM_145298]
NCR3	3.31685	0.00424907	natural cytotoxicity triggering receptor 3 (NCR3), transcript variant 1, mRNA [NM_147130]
TNFRSF25	2.04193	0.0247274	tumor necrosis factor receptor superfamily, member 25 (TNFRSF25), transcript variant 1, mRNA [NM_148965]
UGT3A1	0.484326	0.0461902	UDP glycosyltransferase 3 family, polypeptide A1 (UGT3A1), transcript variant 1, mRNA [NM_152404]
MS4A1	12.7375	0.00191068	membrane-spanning 4-domains, subfamily A, member 1 (MS4A1), transcript variant 1, mRNA [NM_152866]
IL4I1	7.31426	0.00144553	interleukin 4 induced 1 (IL4I1), transcript variant 1, mRNA [NM_152899]
FBLN7	0.479463	0.00172496	fibulin 7 (FBLN7), transcript variant 1, mRNA [NM_153214]
CLECL1	3.2973	0.0163083	C-type lectin-like 1 (CLECL1), transcript variant 1, mRNA [NM_172004]
DZIP1L	3.49274	0.00635722	DAZ interacting zinc finger protein 1-like (DZIP1L), transcript variant 1, mRNA [NM_173543]
C8orf31	3.33869	0.0304554	chromosome 8 open reading frame 31 (C8orf31), transcript variant 1, mRNA [NM_173687]
SLC13A5	0.125884	0.00918391	solute carrier family 13 (sodium-dependent citrate transporter), member 5 (SLC13A5), transcript variant 1, mRNA [NM_177550]
FUT8	3.93493	0.00732156	fucosyltransferase 8 (alpha (1,6) fucosyltransferase) (FUT8), transcript variant 1, mRNA [NM_178155]
ITPRIPL1	2.36303	0.00842993	inositol 1,4,5-trisphosphate receptor interacting protein-like 1 (ITPRIPL1), transcript variant 1, mRNA [NM_178495]
SLC9B2	0.387944	0.0149055	solute carrier family 9, subfamily B (NHA2, cation proton antiporter 2), member 2 (SLC9B2), transcript variant 1, mRNA [NM_178833]
NLRC3	3.00556	0.0168604	NLR family, CARD domain containing 3 (NLRC3), transcript variant 1, mRNA [NM_178844]
SERINC2	0.289851	0.0166667	serine incorporator 2 (SERINC2), transcript variant 1, mRNA [NM_178865]
CERS2	0.46505	0.0062797	ceramide synthase 2 (CERS2), transcript variant 1, mRNA [NM_181746]
BTLA	6.75931	0.0018141	B and T lymphocyte associated (BTLA), transcript variant 1, mRNA [NM_181780]
SLC46A3	2.01384	0.0435679	solute carrier family 46, member 3 (SLC46A3), transcript variant 1, mRNA [NM_181785]
ZNF714	3.03818	0.0236105	zinc finger protein 714 (ZNF714), transcript variant 1, mRNA [NM_182515]
ACSM2B	0.294401	0.0352931	acyl-CoA synthetase medium-chain family member 2B (ACSM2B), transcript variant 1, mRNA [NM_182617]
DLC1	0.471194	0.0292601	DLC1 Rho GTPase activating protein (DLC1), transcript variant 1, mRNA [NM_182643]
IRF2BP2	0.414346	0.0257854	interferon regulatory factor 2 binding protein 2 (IRF2BP2), transcript variant 1, mRNA [NM_182972]
CD247	3.09145	0.0146827	CD247 molecule (CD247), transcript variant 1, mRNA [NM_198053]
SCML4	2.81753	0.022197	sex comb on midleg-like 4 (Drosophila) (SCML4), transcript variant 1, mRNA [NM_198081]
CD96	3.93395	0.0246964	CD96 molecule (CD96), transcript variant 1, mRNA [NM_198196]
SLC37A2	2.36665	0.0314244	solute carrier family 37 (glucose-6-phosphate transporter), member 2 (SLC37A2), transcript variant 1, mRNA [NM_198277]
TBC1D10C	4.16953	0.00890632	TBC1 domain family, member 10C (TBC1D10C), transcript variant 1, mRNA [NM_198517]
MIA3	0.466862	0.0198632	melanoma inhibitory activity family, member 3 (MIA3), transcript variant 1, mRNA [NM_198551]
SS18L1	0.427	0.013877	synovial sarcoma translocation gene on chromosome 18-like 1 (SS18L1), transcript variant 1, mRNA [NM_198935]
FAM221A	2.47342	0.036712	family with sequence similarity 221, member A (FAM221A), transcript variant 1, mRNA [NM_199136]
DGKA	3.60936	0.00854251	diacylglycerol kinase, alpha 80kDa (DGKA), transcript variant 1, mRNA [NM_201444]
DOCK8	3.38442	0.00210154	dedicator of cytokinesis 8 (DOCK8), transcript variant 1, mRNA [NM_203447]
RARRES1	5.41244	0.00545261	retinoic acid receptor responder (tazarotene induced) 1 (RARRES1), transcript variant 1, mRNA [NM_206963]
CMPK2	2.7216	0.0110317	cytidine monophosphate (UMP-CMP) kinase 2, mitochondrial (CMPK2), transcript variant 1, mRNA [NM_207315]
RAPH1	4.70472	0.0274449	Ras association (RalGDS/AF-6) and pleckstrin homology domains 1 (RAPH1), transcript variant 1, mRNA [NM_213589]
IL36RN	0.456213	0.0189844	interleukin 36 receptor antagonist [Source:HGNC Symbol;Acc:HGNC:15561] [ENST00000514072]
C19orf83	2.26531	0.00323356	chromosome 19 open reading frame 83 [Source:HGNC Symbol;Acc:HGNC:48331] [ENST00000591087]
BCKDHB	0.489949	0.0381067	branched chain keto acid dehydrogenase E1, beta polypeptide (BCKDHB), transcript variant 2, mRNA [NM_000056]
GJB1	0.448089	0.0365908	gap junction protein, beta 1, 32kDa (GJB1), transcript variant 2, mRNA [NM_000166]
MET	0.498772	0.00626092	MET proto-oncogene, receptor tyrosine kinase (MET), transcript variant 2, mRNA [NM_000245]
CIITA	2.77253	0.0127624	class II, major histocompatibility complex, transactivator (CIITA), transcript variant 2, mRNA [NM_000246]
ITGAX	2.44256	0.0418894	integrin, alpha X (complement component 3 receptor 4 subunit) (ITGAX), transcript variant 2, mRNA [NM_000887]
CD19	16.0627	0.00252976	CD19 molecule (CD19), transcript variant 2, mRNA [NM_001770]
FPR1	7.87435	0.0498047	formyl peptide receptor 1 (FPR1), transcript variant 2, mRNA [NM_002029]
ACKR1	2.64509	0.0304313	atypical chemokine receptor 1 (Duffy blood group) (ACKR1), transcript variant 2, mRNA [NM_002036]
MX1	5.80337	0.00841129	MX dynamin-like GTPase 1 (MX1), transcript variant 2, mRNA [NM_002462]
PHB	0.466531	0.0202317	prohibitin (PHB), transcript variant 2, mRNA [NM_002634]
PRKCB	4.0897	0.00988843	protein kinase C, beta (PRKCB), transcript variant 2, mRNA [NM_002738]
PCYT2	0.400336	0.011028	phosphate cytidylyltransferase 2, ethanolamine (PCYT2), transcript variant 2, mRNA [NM_002861]
TPM4	2.12629	0.0014062	tropomyosin 4 (TPM4), transcript variant Tpm4.2, mRNA [NM_003290]
GPR68	3.69883	0.00359459	G protein-coupled receptor 68 (GPR68), transcript variant 2, mRNA [NM_003485]
CD84	4.05524	0.000195705	CD84 molecule (CD84), transcript variant 2, mRNA [NM_003874]
SH2D2A	2.07704	7.86444e-05	SH2 domain containing 2A (SH2D2A), transcript variant 2, mRNA [NM_003975]
CMKLR1	2.78641	0.00412203	chemokine-like receptor 1 (CMKLR1), transcript variant 2, mRNA [NM_004072]
H6PD	0.411584	0.0145396	hexose-6-phosphate dehydrogenase (glucose 1-dehydrogenase) (H6PD), transcript variant 2, mRNA [NM_004285]
RASAL1	2.16798	0.0222069	RAS protein activator like 1 (GAP1 like) (RASAL1), transcript variant 2, mRNA [NM_004658]
AIF1	2.58617	0.0112762	allograft inflammatory factor 1 (AIF1), transcript variant 2, mRNA [NM_004847]
FOXN3	0.419844	0.0389485	forkhead box N3 (FOXN3), transcript variant 2, mRNA [NM_005197]
LCK	3.51476	0.00877529	LCK proto-oncogene, Src family tyrosine kinase (LCK), transcript variant 2, mRNA [NM_005356]
MYB	3.34226	0.0072082	v-myb avian myeloblastosis viral oncogene homolog (MYB), transcript variant 2, mRNA [NM_005375]
EOMES	4.13772	0.0147964	eomesodermin (EOMES), transcript variant 2, mRNA [NM_005442]
IFI16	2.59477	0.00183283	interferon, gamma-inducible protein 16 (IFI16), transcript variant 2, mRNA [NM_005531]
NELL2	3.69465	0.0295754	NEL-like 2 (chicken) (NELL2), transcript variant 2, mRNA [NM_006159]
ZBTB18	0.427586	0.0480558	zinc finger and BTB domain containing 18 (ZBTB18), transcript variant 2, mRNA [NM_006352]
GNLY	3.27549	0.0337365	granulysin (GNLY), transcript variant 2, mRNA [NM_006433]
LILRB3	3.6873	0.00855976	leukocyte immunoglobulin-like receptor, subfamily B (with TM and ITIM domains), member 3 (LILRB3), transcript variant 2, mRNA [NM_006864]
CORO1A	3.16639	0.00523938	coronin, actin binding protein, 1A (CORO1A), transcript variant 2, mRNA [NM_007074]
PEMT	0.346562	0.0158168	phosphatidylethanolamine N-methyltransferase (PEMT), transcript variant 2, mRNA [NM_007169]
TMC6	5.45013	0.00123899	transmembrane channel-like 6 (TMC6), transcript variant 2, mRNA [NM_007267]
DMBT1	5.85917	0.0191226	deleted in malignant brain tumors 1 (DMBT1), transcript variant 2, mRNA [NM_007329]
EHF	25.1632	0.00944448	ets homologous factor (EHF), transcript variant 2, mRNA [NM_012153]
ALDH1L1	0.102038	0.0121977	aldehyde dehydrogenase 1 family, member L1 (ALDH1L1), transcript variant 2, mRNA [NM_012190]
GPR132	2.33106	0.00492427	G protein-coupled receptor 132 (GPR132), transcript variant 2, mRNA [NM_013345]
SLC25A13	0.487565	0.0285944	solute carrier family 25 (aspartate/glutamate carrier), member 13 (SLC25A13), transcript variant 2, mRNA [NM_014251]
GCAT	0.310908	0.0239856	glycine C-acetyltransferase (GCAT), transcript variant 2, mRNA [NM_014291]
SPOCK2	3.0383	0.00808968	sparc/osteonectin, cwcv and kazal-like domains proteoglycan (testican) 2 (SPOCK2), transcript variant 2, mRNA [NM_014767]
P2RY14	5.16488	0.0166664	purinergic receptor P2Y, G-protein coupled, 14 (P2RY14), transcript variant 2, mRNA [NM_014879]
PHF8	0.495797	0.00415925	PHD finger protein 8 (PHF8), transcript variant 2, mRNA [NM_015107]
COBL	0.488429	0.000614448	cordon-bleu WH2 repeat protein (COBL), transcript variant 2, mRNA [NM_015198]
FAM65B	5.47149	0.00543075	family with sequence similarity 65, member B (FAM65B), transcript variant 2, mRNA [NM_015864]
ASB2	4.4512	0.00342105	ankyrin repeat and SOCS box containing 2 (ASB2), transcript variant 2, mRNA [NM_016150]
CYB5R2	2.21064	0.00196942	cytochrome b5 reductase 2 (CYB5R2), transcript variant 2, mRNA [NM_016229]
TBX3	0.203599	0.00431028	T-box 3 (TBX3), transcript variant 2, mRNA [NM_016569]
REEP2	3.90359	0.0229702	receptor accessory protein 2 (REEP2), transcript variant 2, mRNA [NM_016606]
CLIC5	3.27548	0.0156826	chloride intracellular channel 5 (CLIC5), transcript variant 2, mRNA [NM_016929]
C21orf91	2.45639	0.0324522	chromosome 21 open reading frame 91 (C21orf91), transcript variant 2, mRNA [NM_017447]
PIGV	0.448002	0.00463991	phosphatidylinositol glycan anchor biosynthesis, class V (PIGV), transcript variant 2, mRNA [NM_017837]
1-Mar	2.94283	0.0089321	membrane-associated ring finger (C3HC4) 1, E3 ubiquitin protein ligase (MARCH1), transcript variant 2, mRNA [NM_017923]
CASS4	2.10897	0.0291468	Cas scaffolding protein family member 4 (CASS4), transcript variant 2, mRNA [NM_020356]
GPAM	0.223591	0.0162606	glycerol-3-phosphate acyltransferase, mitochondrial (GPAM), transcript variant 2, mRNA [NM_020918]
SORBS2	0.339991	0.0496078	sorbin and SH3 domain containing 2 (SORBS2), transcript variant 2, mRNA [NM_021069]
FCGR2A	2.23563	0.0369544	Fc fragment of IgG, low affinity IIa, receptor (CD32) (FCGR2A), transcript variant 2, mRNA [NM_021642]
ICAM4	6.45523	0.00809413	intercellular adhesion molecule 4 (Landsteiner-Wiener blood group) (ICAM4), transcript variant 2, mRNA [NM_022377]
CACNA1A	3.04562	0.033479	calcium channel, voltage-dependent, P/Q type, alpha 1A subunit (CACNA1A), transcript variant 2, mRNA [NM_023035]
DHRS12	0.473538	0.0387247	dehydrogenase/reductase (SDR family) member 12 (DHRS12), transcript variant 2, mRNA [NM_024705]
ATG10	0.457066	0.00130925	autophagy related 10 (ATG10), transcript variant 2, mRNA [NM_031482]
SLC4A11	4.25416	0.00961765	solute carrier family 4, sodium borate transporter, member 11 (SLC4A11), transcript variant 2, mRNA [NM_032034]
EVA1A	0.338406	0.00145472	eva-1 homolog A (C. elegans) (EVA1A), transcript variant 2, mRNA [NM_032181]
FCRLA	5.86902	0.0190628	Fc receptor-like A (FCRLA), transcript variant 2, mRNA [NM_032738]
CGNL1	0.360209	0.0102245	cingulin-like 1 (CGNL1), transcript variant 2, mRNA [NM_032866]
SYTL1	2.08664	0.0162282	synaptotagmin-like 1 (SYTL1), transcript variant 2, mRNA [NM_032872]
STK31	5.6632	0.0038091	serine/threonine kinase 31 (STK31), transcript variant 2, mRNA [NM_032944]
FGD3	3.98765	0.00557863	FYVE, RhoGEF and PH domain containing 3 (FGD3), transcript variant 2, mRNA [NM_033086]
EPSTI1	4.08766	0.00448863	epithelial stromal interaction 1 (breast) (EPSTI1), transcript variant 2, mRNA [NM_033255]
CDC14B	0.401512	0.0426249	cell division cycle 14B (CDC14B), transcript variant 2, mRNA [NM_033331]
BRWD1	0.474178	0.0293205	bromodomain and WD repeat domain containing 1 (BRWD1), transcript variant 2, mRNA [NM_033656]
B3GAT1	8.25896	0.0069434	beta-1,3-glucuronyltransferase 1 (B3GAT1), transcript variant 2, mRNA [NM_054025]
PTPN7	4.03576	0.0106492	protein tyrosine phosphatase, non-receptor type 7 (PTPN7), transcript variant 2, mRNA [NM_080588]
DHRS1	0.445885	0.00981968	dehydrogenase/reductase (SDR family) member 1 (DHRS1), transcript variant 2, mRNA [NM_138452]
DEPDC7	0.381962	0.0188389	DEP domain containing 7 (DEPDC7), transcript variant 2, mRNA [NM_139160]
HOPX	6.00818	0.00628997	HOP homeobox (HOPX), transcript variant 2, mRNA [NM_139211]
JAKMIP1	4.48183	0.00362211	janus kinase and microtubule interacting protein 1 (JAKMIP1), transcript variant 2, mRNA [NM_144720]
MPZL2	2.00859	0.030499	myelin protein zero-like 2 (MPZL2), transcript variant 2, mRNA [NM_144765]
RAB42	3.33978	0.00824892	RAB42, member RAS oncogene family (RAB42), transcript variant 2, mRNA [NM_152304]
TES	2.25909	0.00424139	testis derived transcript (3 LIM domains) (TES), transcript variant 2, mRNA [NM_152829]
RGN	0.307897	0.00542148	regucalcin (RGN), transcript variant 2, mRNA [NM_152869]
RASGRP2	3.10231	0.0245603	RAS guanyl releasing protein 2 (calcium and DAG-regulated) (RASGRP2), transcript variant 2, mRNA [NM_153819]
IL15	2.26236	0.0449883	interleukin 15 (IL15), transcript variant 2, mRNA [NM_172175]
IL16	2.70365	0.00745947	interleukin 16 (IL16), transcript variant 2, mRNA [NM_172217]
C1QC	2.04486	0.044645	complement component 1, q subcomponent, C chain (C1QC), transcript variant 2, mRNA [NM_172369]
TCAF2	2.06603	0.0301631	family with sequence similarity 115, member C (FAM115C), transcript variant 2, mRNA [NM_173678]
LAYN	2.40268	0.0425779	layilin (LAYN), transcript variant 2, mRNA [NM_178834]
IL21R	6.77236	0.00155068	interleukin 21 receptor (IL21R), transcript variant 2, mRNA [NM_181078]
C1QTNF3	0.144906	0.0347207	C1q and tumor necrosis factor related protein 3 (C1QTNF3), transcript variant 2, mRNA [NM_181435]
AMIGO2	3.02814	0.0162846	adhesion molecule with Ig-like domain 2 (AMIGO2), transcript variant 2, mRNA [NM_181847]
RASSF5	2.89718	0.0341291	Ras association (RalGDS/AF-6) domain family member 5 (RASSF5), transcript variant 2, mRNA [NM_182664]
NRAP	2.26144	0.0462303	nebulin-related anchoring protein (NRAP), transcript variant 2, mRNA [NM_198060]
ANKRD46	0.428054	0.000782377	ankyrin repeat domain 46 (ANKRD46), transcript variant 2, mRNA [NM_198401]
FUOM	0.458506	0.049397	fucose mutarotase (FUOM), transcript variant 2, mRNA [NM_198472]
SLC23A2	0.431479	0.0114446	solute carrier family 23 (ascorbic acid transporter), member 2 (SLC23A2), transcript variant 2, mRNA [NM_203327]
IYD	0.405698	0.005777	iodotyrosine deiodinase (IYD), transcript variant 2, mRNA [NM_203395]
VKORC1	0.492869	0.00043634	vitamin K epoxide reductase complex, subunit 1 (VKORC1), transcript variant 2, mRNA [NM_206824]
FAHD2A	0.441871	0.0129271	fumarylacetoacetate hydrolase domain containing 2A [Source:HGNC Symbol;Acc:HGNC:24252] [ENST00000233379]
ANKDD1A	2.75174	0.00795611	ankyrin repeat and death domain containing 1A [Source:HGNC Symbol;Acc:HGNC:28002] [ENST00000395720]
ANXA4	0.491658	0.00390095	annexin A4 [Source:HGNC Symbol;Acc:HGNC:542] [ENST00000418066]
NCF1B	3.8213	0.0211428	neutrophil cytosolic factor 1B pseudogene [Source:HGNC Symbol;Acc:HGNC:32522] [ENST00000435988]
ZNF726	2.07033	0.0258317	zinc finger protein 726 [Source:HGNC Symbol;Acc:HGNC:32462] [ENST00000531821]
SLC22A3	0.463486	0.0353614	cDNA FLJ39661 fis, clone SMINT2007101. [AK096980]
PTAFR	4.04456	0.0339963	platelet-activating factor receptor (PTAFR), transcript variant 3, mRNA [NM_000952]
RDX	0.449133	0.0391977	radixin (RDX), transcript variant 3, mRNA [NM_002906]
ZFP37	2.60071	0.0302922	ZFP37 zinc finger protein (ZFP37), transcript variant 3, mRNA [NM_003408]
ARHGEF3	2.28807	0.00427299	Rho guanine nucleotide exchange factor (GEF) 3 (ARHGEF3), transcript variant 3, mRNA [NM_019555]
IFI6	3.38054	0.0235473	interferon, alpha-inducible protein 6 (IFI6), transcript variant 3, mRNA [NM_022873]
C1orf54	2.28227	0.00332339	chromosome 1 open reading frame 54 (C1orf54), transcript variant 3, mRNA [NM_024579]
TAGAP	6.63294	0.000368072	T-cell activation RhoGTPase activating protein (TAGAP), transcript variant 3, mRNA [NM_138810]
A1CF	0.447946	0.00622613	APOBEC1 complementation factor (A1CF), transcript variant 3, mRNA [NM_138933]
MGST1	0.410823	0.0274645	microsomal glutathione S-transferase 1 (MGST1), transcript variant 3, mRNA [NM_145791]
SPECC1	3.11891	0.00702164	sperm antigen with calponin homology and coiled-coil domains 1 (SPECC1), transcript variant 3, mRNA [NM_152904]
NFATC1	2.93206	0.00226526	nuclear factor of activated T-cells, cytoplasmic, calcineurin-dependent 1 (NFATC1), transcript variant 3, mRNA [NM_172387]
CAPN3	0.483251	0.0140526	calpain 3, (p94) (CAPN3), transcript variant 3, mRNA [NM_173087]
NR4A3	3.87105	0.0421931	nuclear receptor subfamily 4, group A, member 3 (NR4A3), transcript variant 3, mRNA [NM_173200]
EGFR	0.442154	0.00278176	epidermal growth factor receptor (EGFR), transcript variant 3, mRNA [NM_201283]
BDH1	0.273103	0.0199878	3-hydroxybutyrate dehydrogenase, type 1 (BDH1), transcript variant 3, mRNA [NM_203314]
PRKACB	2.16082	0.00368024	protein kinase, cAMP-dependent, catalytic, beta (PRKACB), transcript variant 3, mRNA [NM_207578]
MIR146A	3.07975	0.00506176	microRNA 146a [Source:HGNC Symbol;Acc:HGNC:31533] [ENST00000517927]
SPON2	0.401629	0.0255534	cDNA FLJ42615 fis, clone BRACE3014231. [AK124606]
FST	0.310264	0.0394827	follistatin (FST), transcript variant FST344, mRNA [NM_013409]
SUGCT	0.382001	0.0416476	succinyl-CoA:glutarate-CoA transferase (SUGCT), transcript variant 4, mRNA [NM_024728]
TMEM200A	3.42536	0.00490349	transmembrane protein 200A (TMEM200A), transcript variant 4, mRNA [NM_052913]
PYHIN1	3.36884	0.0085474	pyrin and HIN domain family, member 1 (PYHIN1), transcript variant 4, mRNA [NM_198930]
CD69	3.75839	0.0100819	CD69 molecule [Source:HGNC Symbol;Acc:HGNC:1694] [ENST00000416624]
RSU1	0.417239	0.0177248	Ras suppressor protein 1 [Source:HGNC Symbol;Acc:HGNC:10464] [ENST00000464074]
SCIMP	3.1575	0.0208998	SLP adaptor and CSK interacting membrane protein [Source:HGNC Symbol;Acc:HGNC:33504] [ENST00000571800]
CD8B	3.97833	0.0125434	CD8b molecule (CD8B), transcript variant 5, mRNA [NM_004931]
PPARA	0.372226	0.000820366	peroxisome proliferator-activated receptor alpha (PPARA), transcript variant 5, mRNA [NM_005036]
ATP2A3	4.94639	0.00577013	ATPase, Ca++ transporting, ubiquitous (ATP2A3), transcript variant 5, mRNA [NM_174953]
LRRC3	0.279094	0.0103735	leucine rich repeat containing 3 [Source:HGNC Symbol;Acc:HGNC:14965] [ENST00000291592]
GALC	2.2041	0.00617878	galactosylceramidase [Source:HGNC Symbol;Acc:HGNC:4115] [ENST00000474294]
RHOH	5.5682	0.000234894	ras homolog family member H (RHOH), transcript variant 6, mRNA [NM_004310]
CSF2RA	2.67218	0.031699	colony stimulating factor 2 receptor, alpha, low-affinity (granulocyte-macrophage) (CSF2RA), transcript variant 6, mRNA [NM_172249]
ZAN	2.21331	0.0108585	zonadhesin (gene/pseudogene) (ZAN), transcript variant 6, mRNA [NM_173059]
FCRL3	9.20486	0.00526084	Fc receptor-like 3 [Source:HGNC Symbol;Acc:HGNC:18506] [ENST00000480682]
IVD	0.213733	0.0011183	isovaleryl-CoA dehydrogenase [Source:HGNC Symbol;Acc:HGNC:6186] [ENST00000481262]
HOXA6	2.3281	0.0322141	homeobox A6 [Source:HGNC Symbol;Acc:HGNC:5107] [ENST00000222728]
RILPL2	2.08355	0.0204484	Rab interacting lysosomal protein-like 2 [Source:HGNC Symbol;Acc:HGNC:28787] [ENST00000280571]
NGEF	0.44243	0.0337425	neuronal guanine nucleotide exchange factor [Source:HGNC Symbol;Acc:HGNC:7807] [ENST00000409079]
SMAD2	0.444845	0.00364776	SMAD family member 2 [Source:HGNC Symbol;Acc:HGNC:6768] [ENST00000262160]
AKNA	2.90455	0.029462	AT-hook transcription factor [Source:HGNC Symbol;Acc:HGNC:24108] [ENST00000312033]
FCRL5	48.8319	0.000185703	Fc receptor-like 5 [Source:HGNC Symbol;Acc:HGNC:18508] [ENST00000368190]
GPR146	0.430487	0.00283178	G protein-coupled receptor 146 [Source:HGNC Symbol;Acc:HGNC:21718] [ENST00000397095]
CFAP74	2.05931	0.0180982	cilia and flagella associated protein 74 [Source:HGNC Symbol;Acc:HGNC:29368] [ENST00000412120]
CDHR3	0.3307	0.00617483	cadherin-related family member 3 [Source:HGNC Symbol;Acc:HGNC:26308] [ENST00000488386]
CD4	2.09882	0.0131507	CD4 molecule [Source:HGNC Symbol;Acc:HGNC:1678] [ENST00000544344]
RPS6	2.4199	0.0259589	ribosomal protein S6 [Source:HGNC Symbol;Acc:HGNC:10429] [ENST00000380381]
SAMD9L	3.50517	0.00332693	sterile alpha motif domain containing 9-like [Source:HGNC Symbol;Acc:HGNC:1349] [ENST00000411955]
MIR181A1HG	2.38025	0.0110652	MIR181A1 host gene (non-protein coding) [Source:HGNC Symbol;Acc:HGNC:48659] [ENST00000436880]
CCR5	3.00339	0.00428867	chemokine (C-C motif) receptor 5 (gene/pseudogene) (CCR5), transcript variant A, mRNA [NM_000579]
LAIR1	2.64243	0.0104723	leukocyte-associated immunoglobulin-like receptor 1 (LAIR1), transcript variant a, mRNA [NM_002287]
NRG1	0.489651	0.0116329	neuregulin 1 (NRG1), transcript variant HRG-gamma, mRNA [NM_004495]
PRRX1	3.97772	0.0376179	paired related homeobox 1 (PRRX1), transcript variant pmx-1a, mRNA [NM_006902]
SPINT2	9.94776	0.0126089	serine peptidase inhibitor, Kunitz type, 2 (SPINT2), transcript variant a, mRNA [NM_021102]
CASP1	2.31851	0.029205	caspase 1, apoptosis-related cysteine peptidase (CASP1), transcript variant alpha, mRNA [NM_033292]
BAX	2.39152	0.0133927	BCL2-associated X protein (BAX), transcript variant sigma, mRNA [NM_138764]
STAT1	6.14328	0.00428277	signal transducer and activator of transcription 1, 91kDa (STAT1), transcript variant beta, mRNA [NM_139266]
PANK1	0.332801	0.0299297	pantothenate kinase 1 (PANK1), transcript variant alpha, mRNA [NM_148977]
IL18BP	2.24777	0.0104825	interleukin 18 binding protein (IL18BP), transcript variant A, mRNA [NM_173042]
SP110	2.78999	0.00521664	SP110 nuclear body protein (SP110), transcript variant b, mRNA [NM_004510]
ANKRD44	2.45748	0.016721	ankyrin repeat domain 44 (ANKRD44), transcript variant B, mRNA [NM_153697]
GAS7	2.49298	0.0391255	growth arrest-specific 7 (GAS7), transcript variant c, mRNA [NM_201433]
IRF7	3.81894	0.00260795	interferon regulatory factor 7 (IRF7), transcript variant d, mRNA [NM_004031]
WIPF1	3.11418	0.00704831	WAS/WASL interacting protein family, member 1, mRNA (cDNA clone MGC:111041 IMAGE:5184105), complete cds. [BC110288]
FERMT3	2.45805	0.038399	fermitin family member 3 (FERMT3), transcript variant URP2LF, mRNA [NM_178443]
STK17B	4.54184	0.00752364	serine/threonine kinase 17b (apoptosis-inducing), mRNA (cDNA clone IMAGE:6280720), partial cds. [BC052561]
KDM4C	2.14544	0.0147754	cDNA clone IMAGE:6165770, partial cds. [BC053678]
SCARNA22	2.92726	0.023083	small Cajal body-specific RNA 22 (SCARNA22), guide RNA [NR_003004]
MIR155HG	3.45523	0.0162368	MIR155 host gene (non-protein coding) (MIR155HG), long non-coding RNA [NR_001458]
CXCR2P1	3.64199	0.023106	chemokine (C-X-C motif) receptor 2 pseudogene 1 (CXCR2P1), non-coding RNA [NR_002712]
ZNF204P	22.343	4.26783e-05	zinc finger protein 204, pseudogene (ZNF204P), transcript variant 1, non-coding RNA [NR_002722]
HYMAI	3.77504	0.0325401	hydatidiform mole associated and imprinted (non-protein coding) (HYMAI), long non-coding RNA [NR_002768]
AOC4P	0.23557	0.00214636	amine oxidase, copper containing 4, pseudogene (AOC4P), non-coding RNA [NR_002773]
NAPSB	4.02998	0.00584159	napsin B aspartic peptidase, pseudogene (NAPSB), non-coding RNA [NR_002798]
MALAT1	2.26443	0.00617337	metastasis associated lung adenocarcinoma transcript 1 (non-protein coding) (MALAT1), long non-coding RNA [NR_002819]
GSTM2P1	0.499699	0.0324507	glutathione S-transferase mu 2 (muscle) pseudogene 1 (GSTM2P1), non-coding RNA [NR_002932]
MIAT	8.42394	0.000298274	myocardial infarction associated transcript (non-protein coding) (MIAT), transcript variant 1, long non-coding RNA [NR_003491]
GVINP1	2.90148	0.0129689	GTPase, very large interferon inducible pseudogene 1 (GVINP1), non-coding RNA [NR_003945]
CECR7	0.35581	0.0402003	cat eye syndrome chromosome region, candidate 7 (non-protein coding) (CECR7), long non-coding RNA [NR_015352]
ANKRD36BP2	11.1119	0.00956319	ankyrin repeat domain 36B pseudogene 2 (ANKRD36BP2), non-coding RNA [NR_015424]
EGFEM1P	2.04346	0.0127393	EGF-like and EMI domain containing 1, pseudogene (EGFEM1P), non-coding RNA [NR_021485]
MIR4697HG	2.98542	0.0156048	MIR4697 host gene (non-protein coding) (MIR4697HG), long non-coding RNA [NR_024344]
FAM225B	3.08867	0.00608792	family with sequence similarity 225, member B (non-protein coding) (FAM225B), long non-coding RNA [NR_024376]
PCED1B-AS1	4.01688	0.00246419	PCED1B antisense RNA 1 (PCED1B-AS1), long non-coding RNA [NR_026544]
MGC16025	19.2915	0.0107969	uncharacterized LOC85009 (MGC16025), long non-coding RNA [NR_026664]
KIAA0125	7.20869	0.00260187	KIAA0125 (KIAA0125), long non-coding RNA [NR_026800]
KLF3-AS1	0.433876	0.039438	KLF3 antisense RNA 1 (KLF3-AS1), long non-coding RNA [NR_026804]
BAIAP2-AS1	2.11491	0.0399459	BAIAP2 antisense RNA 1 (head to head) (BAIAP2-AS1), long non-coding RNA [NR_026857]
PRR26	0.37973	0.0346448	proline rich 26 (PRR26), transcript variant 1, long non-coding RNA [NR_027152]
URAHP	0.494166	0.0431141	urate (hydroxyiso-) hydrolase, pseudogene (URAHP), transcript variant 2, non-coding RNA [NR_027335]
MST1P2	0.469452	0.00140461	macrophage stimulating 1 (hepatocyte growth factor-like) pseudogene 2 (MST1P2), non-coding RNA [NR_027504]
MIR99AHG	0.393899	0.0349528	mir-99a-let-7c cluster host gene (non-protein coding) (MIR99AHG), transcript variant 2, long non-coding RNA [NR_027791]
SLC25A5-AS1	0.377692	0.0348771	SLC25A5 antisense RNA 1 (SLC25A5-AS1), long non-coding RNA [NR_028443]
ADORA2A-AS1	0.382614	0.0313322	ADORA2A antisense RNA 1 (ADORA2A-AS1), transcript variant 1, long non-coding RNA [NR_028484]
FTCDNL1	0.339842	0.0423371	formiminotransferase cyclodeaminase N-terminal like (FTCDNL1), long non-coding RNA [NR_034096]
CKMT2-AS1	0.497873	0.0452076	CKMT2 antisense RNA 1 (CKMT2-AS1), transcript variant 1, long non-coding RNA [NR_034121]
PSMB8-AS1	2.07336	0.0401639	PSMB8 antisense RNA 1 (head to head) (PSMB8-AS1), transcript variant 1, long non-coding RNA [NR_037173]
TCEB3-AS1	2.02375	0.0459031	TCEB3 antisense RNA 1 (TCEB3-AS1), long non-coding RNA [NR_038280]
HOTAIRM1	2.11905	0.0183363	HOXA transcript antisense RNA, myeloid-specific 1 (HOTAIRM1), transcript variant 1, long non-coding RNA [NR_038366]
MGC39584	2.32241	0.0111	uncharacterized LOC441058 (MGC39584), long non-coding RNA [NR_038377]
BZRAP1-AS1	4.00162	0.000657715	BZRAP1 antisense RNA 1 (BZRAP1-AS1), transcript variant 1, long non-coding RNA [NR_038410]
SRP14-AS1	0.471797	0.00203952	SRP14 antisense RNA1 (head to head) (SRP14-AS1), transcript variant 4, long non-coding RNA [NR_040062]
TRG-AS1	2.17938	0.00808436	T cell receptor gamma locus antisense RNA 1 (TRG-AS1), long non-coding RNA [NR_040085]
SPG20-AS1	0.36676	0.0358546	SPG20 antisense RNA 1 (SPG20-AS1), transcript variant 1, long non-coding RNA [NR_045180]
ALDH1L1-AS2	0.100929	0.00109858	ALDH1L1 antisense RNA 2 (ALDH1L1-AS2), long non-coding RNA [NR_046383]
DIP2A-IT1	2.05605	0.0498551	DIP2A intronic transcript 1 (non-protein coding) (DIP2A-IT1), long non-coding RNA [NR_046400]
SLC25A30-AS1	0.21536	0.00656334	SLC25A30 antisense RNA 1 (SLC25A30-AS1), long non-coding RNA [NR_047031]
PRC1-AS1	0.425052	0.0424987	PRC1 antisense RNA 1 (PRC1-AS1), long non-coding RNA [NR_051984]
PTPRC	3.7276	0.00264177	protein tyrosine phosphatase, receptor type, C (PTPRC), transcript variant 4, non-coding RNA [NR_052021]
HOXB-AS1	2.28464	0.0280037	HOXB cluster antisense RNA 1 (HOXB-AS1), long non-coding RNA [NR_102279]
FANK1-AS1	0.464202	0.0393427	FANK1 antisense RNA 1 (FANK1-AS1), long non-coding RNA [NR_102707]
ANTXRLP1	6.00757	0.00422773	anthrax toxin receptor-like pseudogene 1 (ANTXRLP1), transcript variant 1, non-coding RNA [NR_103827]
VIM-AS1	2.89143	0.00425765	VIM antisense RNA 1 (VIM-AS1), transcript variant 1, long non-coding RNA [NR_108061]
KCNA3	4.36235	0.017591	potassium voltage-gated channel, shaker-related subfamily, member 3 (KCNA3), transcript variant 3, non-coding RNA [NR_109846]
ZNF503-AS2	0.34482	0.0052673	ZNF503 antisense RNA 2 (ZNF503-AS2), transcript variant 5, long non-coding RNA [NR_110301]
TAF1A-AS1	0.414225	0.0143903	TAF1A antisense RNA 1 (TAF1A-AS1), transcript variant 1, long non-coding RNA [NR_110614]
BMP7-AS1	0.3599	0.010264	BMP7 antisense RNA 1 (BMP7-AS1), long non-coding RNA [NR_110631]
PABPC5-AS1	0.296037	0.00715091	PABPC5 antisense RNA 1 (PABPC5-AS1), long non-coding RNA [NR_110659]
CYB561D2	2.09815	0.0185653	cytochrome b561 family, member D2 (CYB561D2), transcript variant 4, non-coding RNA [NR_111913]
SNHG22	0.305029	0.0169805	small nucleolar RNA host gene 22 (non-protein coding) (SNHG22), long non-coding RNA [NR_117096]
FER1L4	5.93344	0.011783	fer-1-like family member 4, pseudogene (functional) (FER1L4), non-coding RNA [NR_119376]
SEPT7-AS1	2.05118	0.03522	SEPT7 antisense RNA 1 (head to head) (SEPT7-AS1), transcript variant 2, long non-coding RNA [NR_120512]
TBX2-AS1	0.246299	0.00494988	TBX2 antisense RNA 1 (TBX2-AS1), transcript variant 1, long non-coding RNA [NR_125749]
GLIDR	2.64874	0.00174487	glioblastoma down-regulated RNA (GLIDR), transcript variant 4, long non-coding RNA [NR_126046]
FLJ39095	0.472261	0.014599	PREDICTED: uncharacterized LOC400812 (FLJ39095), misc_RNA [XR_247116]
SNORA12	2.48829	0.0448807	small nucleolar RNA, H/ACA box 12 (SNORA12), small nucleolar RNA [NR_002954]
SNORA59B	0.333648	0.00163119	small nucleolar RNA, H/ACA box 59B (SNORA59B), small nucleolar RNA [NR_003022]
SLC2A9	0.232025	0.0125471	solute carrier family 2 (facilitated glucose transporter), member 9 (SLC2A9), transcript variant 2, mRNA [NM_001001290]
GOLGA6L1	0.49574	0.0242358	golgin A6 family-like 1 (GOLGA6L1), mRNA [NM_001001413]
NCCRP1	2.09186	0.0272635	non-specific cytotoxic cell receptor protein 1 homolog (zebrafish) (NCCRP1), mRNA [NM_001001414]
CCL3L3	2.76094	0.016843	chemokine (C-C motif) ligand 3-like 3 (CCL3L3), mRNA [NM_001001437]
LSS	0.477794	0.00187001	lanosterol synthase (2,3-oxidosqualene-lanosterol cyclase) (LSS), transcript variant 2, mRNA [NM_001001438]
IDNK	0.487848	0.00192085	idnK, gluconokinase homolog (E. coli) (IDNK), transcript variant 1, mRNA [NM_001001551]
STX19	0.499211	0.0342053	syntaxin 19 (STX19), mRNA [NM_001001850]
RUNX1	3.51265	0.00432299	runt-related transcription factor 1 (RUNX1), transcript variant 2, mRNA [NM_001001890]
GATA3	3.43518	0.0130138	GATA binding protein 3 (GATA3), transcript variant 1, mRNA [NM_001002295]
TARP	3.74147	0.0123514	TCR gamma alternate reading frame protein (TARP), transcript variant 1, mRNA [NM_001003799]
EVI2A	2.43143	0.0175815	ecotropic viral integration site 2A (EVI2A), transcript variant 1, mRNA [NM_001003927]
TUSC1	3.4555	0.00910886	tumor suppressor candidate 1 (TUSC1), mRNA [NM_001004125]
AGMO	0.417587	0.000534472	alkylglycerol monooxygenase (AGMO), mRNA [NM_001004320]
C7orf61	2.38504	0.0351224	chromosome 7 open reading frame 61 (C7orf61), mRNA [NM_001004323]
METRNL	2.07175	0.0232154	meteorin, glial cell differentiation regulator-like (METRNL), mRNA [NM_001004431]
OR2M7	2.29116	0.00985634	olfactory receptor, family 2, subfamily M, member 7 (OR2M7), mRNA [NM_001004691]
NCK2	2.36382	0.04077	NCK adaptor protein 2 (NCK2), transcript variant 3, mRNA [NM_001004722]
SP140	6.15361	0.0012804	SP140 nuclear body protein (SP140), transcript variant 2, mRNA [NM_001005176]
OR6K2	0.446798	0.0162889	olfactory receptor, family 6, subfamily K, member 2 (OR6K2), mRNA [NM_001005279]
RGS10	2.25394	0.00682608	regulator of G-protein signaling 10 (RGS10), transcript variant 1, mRNA [NM_001005339]
GPNMB	3.76113	0.00109491	glycoprotein (transmembrane) nmb (GPNMB), transcript variant 1, mRNA [NM_001005340]
ARHGAP25	2.85963	0.00458259	Rho GTPase activating protein 25 (ARHGAP25), transcript variant 1, mRNA [NM_001007231]
C1QL4	22.2626	0.00355363	complement component 1, q subcomponent-like 4 (C1QL4), mRNA [NM_001008223]
TMEM64	0.470005	0.0311895	transmembrane protein 64 (TMEM64), transcript variant 1, mRNA [NM_001008495]
CXCR4	2.65239	0.0202491	chemokine (C-X-C motif) receptor 4 (CXCR4), transcript variant 1, mRNA [NM_001008540]
SMPDL3B	2.04441	0.0450069	sphingomyelin phosphodiesterase, acid-like 3B (SMPDL3B), transcript variant 2, mRNA [NM_001009568]
SLC10A5	0.413706	0.0294578	solute carrier family 10, member 5 (SLC10A5), mRNA [NM_001010893]
CASC10	0.287309	0.0135186	cancer susceptibility candidate 10 (CASC10), mRNA [NM_001010911]
FAM26F	4.49354	0.00687457	family with sequence similarity 26, member F (FAM26F), transcript variant 1, mRNA [NM_001010919]
LRRC73	2.85817	0.033241	leucine rich repeat containing 73 (LRRC73), transcript variant 1, mRNA [NM_001012974]
LSP1	3.3791	0.00621133	lymphocyte-specific protein 1 (LSP1), transcript variant 3, mRNA [NM_001013254]
INPP5D	2.7401	0.00286292	inositol polyphosphate-5-phosphatase, 145kDa (INPP5D), transcript variant 1, mRNA [NM_001017915]
CYB561	2.9941	0.0252724	cytochrome b561 (CYB561), transcript variant 2, mRNA [NM_001017916]
FCGR1B	4.71406	0.00966028	Fc fragment of IgG, high affinity Ib, receptor (CD64) (FCGR1B), transcript variant 1, mRNA [NM_001017986]
MYZAP	2.81232	0.0151661	myocardial zonula adherens protein (MYZAP), transcript variant 1, mRNA [NM_001018100]
HNMT	0.330962	0.0266434	histamine N-methyltransferase (HNMT), transcript variant 3, mRNA [NM_001024075]
SBK1	11.708	0.00535593	SH3 domain binding kinase 1 (SBK1), mRNA [NM_001024401]
RUNX2	3.38172	0.0127705	runt-related transcription factor 2 (RUNX2), transcript variant 1, mRNA [NM_001024630]
SC5D	0.333067	0.0166505	sterol-C5-desaturase (SC5D), transcript variant 2, mRNA [NM_001024956]
CELF2	2.61616	0.00654469	CUGBP, Elav-like family member 2 (CELF2), transcript variant 1, mRNA [NM_001025076]
CD74	2.83766	0.0241182	CD74 molecule, major histocompatibility complex, class II invariant chain (CD74), transcript variant 3, mRNA [NM_001025158]
CXorf65	4.20616	0.00593358	chromosome X open reading frame 65 (CXorf65), transcript variant 1, mRNA [NM_001025265]
AMPD3	2.63516	0.00355055	adenosine monophosphate deaminase 3 (AMPD3), transcript variant 3, mRNA [NM_001025390]
SFMBT2	2.49572	0.00185303	Scm-like with four mbt domains 2 (SFMBT2), transcript variant 1, mRNA [NM_001029880]
SPN	3.67967	0.0101534	sialophorin (SPN), transcript variant 1, mRNA [NM_001030288]
RUNX3	3.79586	0.00240085	runt-related transcription factor 3 (RUNX3), transcript variant 1, mRNA [NM_001031680]
RBFOX2	0.452172	0.0357518	RNA binding protein, fox-1 homolog (C. elegans) 2 (RBFOX2), transcript variant 1, mRNA [NM_001031695]
OAS2	2.75478	0.00579257	2'-5'-oligoadenylate synthetase 2, 69/71kDa (OAS2), transcript variant 3, mRNA [NM_001032731]
DYX1C1	2.10826	0.0197416	dyslexia susceptibility 1 candidate 1 (DYX1C1), transcript variant 3, mRNA [NM_001033560]
SMOC1	0.435977	0.0246744	SPARC related modular calcium binding 1 (SMOC1), transcript variant 1, mRNA [NM_001034852]
FOXK1	0.454491	0.0211827	forkhead box K1 (FOXK1), mRNA [NM_001037165]
HELZ2	2.19324	0.0269713	helicase with zinc finger 2, transcriptional coactivator (HELZ2), transcript variant 1, mRNA [NM_001037335]
PDE4B	2.38158	0.0274476	phosphodiesterase 4B, cAMP-specific (PDE4B), transcript variant d, mRNA [NM_001037341]
PHYH	0.464873	0.00867734	phytanoyl-CoA 2-hydroxylase (PHYH), transcript variant 2, mRNA [NM_001037537]
MPEG1	2.52951	0.00506115	macrophage expressed 1 (MPEG1), mRNA [NM_001039396]
AP1S3	2.11748	0.00931884	adaptor-related protein complex 1, sigma 3 subunit (AP1S3), transcript variant 1, mRNA [NM_001039569]
SYNE4	3.29371	0.0449091	spectrin repeat containing, nuclear envelope family member 4 (SYNE4), transcript variant 1, mRNA [NM_001039876]
CD79B	5.53107	0.0258853	CD79b molecule, immunoglobulin-associated beta (CD79B), transcript variant 3, mRNA [NM_001039933]
CD53	3.62401	0.0135961	CD53 molecule (CD53), transcript variant 1, mRNA [NM_001040033]
LGALS9C	2.64551	0.0308759	lectin, galactoside-binding, soluble, 9C (LGALS9C), mRNA [NM_001040078]
HVCN1	3.13076	0.00212114	hydrogen voltage gated channel 1 (HVCN1), transcript variant 1, mRNA [NM_001040107]
LFNG	3.42508	0.0445193	LFNG O-fucosylpeptide 3-beta-N-acetylglucosaminyltransferase (LFNG), transcript variant 1, mRNA [NM_001040167]
HAGH	0.46474	0.0218225	hydroxyacylglutathione hydrolase (HAGH), transcript variant 2, mRNA [NM_001040427]
SLC16A3	3.04179	0.0388936	solute carrier family 16 (monocarboxylate transporter), member 3 (SLC16A3), transcript variant 2, mRNA [NM_001042422]
FGR	3.97726	0.00837983	FGR proto-oncogene, Src family tyrosine kinase (FGR), transcript variant 2, mRNA [NM_001042747]
MPPED1	0.140928	0.00134471	metallophosphoesterase domain containing 1 (MPPED1), mRNA [NM_001044370]
SLA	2.75697	0.00346348	Src-like-adaptor (SLA), transcript variant 1, mRNA [NM_001045556]
NR1I3	0.032713	0.000780801	nuclear receptor subfamily 1, group I, member 3 (NR1I3), transcript variant 8, mRNA [NM_001077474]
NLRP3	2.41408	0.0372101	NLR family, pyrin domain containing 3 (NLRP3), transcript variant 3, mRNA [NM_001079821]
FAM155A	3.4058	0.0183872	family with sequence similarity 155, member A (FAM155A), mRNA [NM_001080396]
FBXO41	3.22198	0.0140121	F-box protein 41 (FBXO41), mRNA [NM_001080410]
ONECUT3	0.451957	0.0344681	one cut homeobox 3 (ONECUT3), mRNA [NM_001080488]
TNRC18	4.12147	0.0184491	trinucleotide repeat containing 18 (TNRC18), mRNA [NM_001080495]
SPI1	2.75508	0.00315574	Spi-1 proto-oncogene (SPI1), transcript variant 1, mRNA [NM_001080547]
GAB3	2.01838	0.048652	GRB2-associated binding protein 3 (GAB3), transcript variant 1, mRNA [NM_001081573]
C1orf226	0.457085	0.0192849	chromosome 1 open reading frame 226 (C1orf226), transcript variant 2, mRNA [NM_001085375]
GCNT1	2.2121	0.0198967	glucosaminyl (N-acetyl) transferase 1, core 2 (GCNT1), transcript variant 1, mRNA [NM_001097634]
TIFAB	6.61923	0.000878293	TRAF-interacting protein with forkhead-associated domain, family member B (TIFAB), mRNA [NM_001099221]
SYBU	0.330866	0.0317277	syntabulin (syntaxin-interacting) (SYBU), transcript variant 1, mRNA [NM_001099744]
SLFN11	2.43887	0.00496689	schlafen family member 11 (SLFN11), transcript variant 1, mRNA [NM_001104587]
SOWAHD	2.00914	0.0219584	sosondowah ankyrin repeat domain family member D (SOWAHD), mRNA [NM_001105576]
LRRC30	0.475541	0.0040912	leucine rich repeat containing 30 (LRRC30), mRNA [NM_001105581]
TTC24	2.80557	0.00379012	tetratricopeptide repeat domain 24 (TTC24), mRNA [NM_001105669]
CTSC	3.68444	0.0139847	cathepsin C (CTSC), transcript variant 3, mRNA [NM_001114173]
AGAP2	2.39221	0.0295465	ArfGAP with GTPase domain, ankyrin repeat and PH domain 2 (AGAP2), transcript variant 1, mRNA [NM_001122772]
CCR2	4.566	0.0240334	chemokine (C-C motif) receptor 2 (CCR2), transcript variant A, mRNA [NM_001123041]
SLC7A7	3.93913	0.0101384	solute carrier family 7 (amino acid transporter light chain, y+L system), member 7 (SLC7A7), transcript variant 3, mRNA [NM_001126106]
ZNF469	2.34525	0.0444914	zinc finger protein 469 (ZNF469), mRNA [NM_001127464]
NXPE3	3.93138	0.0109879	neurexophilin and PC-esterase domain family, member 3 (NXPE3), transcript variant 1, mRNA [NM_001134456]
SARDH	0.448047	0.0100119	sarcosine dehydrogenase (SARDH), transcript variant 2, mRNA [NM_001134707]
C4orf48	3.40051	0.000434771	chromosome 4 open reading frame 48 (C4orf48), transcript variant 2, mRNA [NM_001141936]
ACOXL	5.68088	0.00163937	acyl-CoA oxidase-like (ACOXL), mRNA [NM_001142807]
NEDD4L	0.259878	0.00499149	neural precursor cell expressed, developmentally down-regulated 4-like, E3 ubiquitin protein ligase (NEDD4L), transcript variant j, mRNA [NM_001144967]
GOLGA6L6	0.28072	0.0270901	golgin A6 family-like 6 (GOLGA6L6), mRNA [NM_001145004]
CCDC153	2.52939	0.00117181	coiled-coil domain containing 153 (CCDC153), mRNA [NM_001145018]
C12orf75	4.4847	0.0156272	chromosome 12 open reading frame 75 (C12orf75), mRNA [NM_001145199]
LRTOMT	0.407831	0.0465453	leucine rich transmembrane and O-methyltransferase domain containing (LRTOMT), transcript variant 6, mRNA [NM_001145310]
TTC28	0.318737	0.0142036	tetratricopeptide repeat domain 28 (TTC28), mRNA [NM_001145418]
FAM228B	0.392294	0.0471203	family with sequence similarity 228, member B (FAM228B), transcript variant 1, mRNA [NM_001145710]
ABR	2.98596	0.00570209	active BCR-related (ABR), transcript variant 3, mRNA [NM_001159746]
FCHO1	3.81314	0.000372249	FCH domain only 1 (FCHO1), transcript variant 1, mRNA [NM_001161357]
ARHGAP40	2.40971	0.0345587	Rho GTPase activating protein 40 (ARHGAP40), mRNA [NM_001164431]
C6orf132	11.1553	0.0244305	chromosome 6 open reading frame 132 (C6orf132), mRNA [NM_001164446]
THEMIS	2.92181	0.0303865	thymocyte selection associated (THEMIS), transcript variant 1, mRNA [NM_001164685]
EGFL6	6.67923	0.0440813	EGF-like-domain, multiple 6 (EGFL6), transcript variant 2, mRNA [NM_001167890]
VEPH1	7.10035	0.0285848	ventricular zone expressed PH domain-containing 1 (VEPH1), transcript variant 4, mRNA [NM_001167915]
ZBED1	0.460511	0.0219967	zinc finger, BED-type containing 1 (ZBED1), transcript variant 3, mRNA [NM_001171135]
SGK494	2.34406	0.0267484	uncharacterized serine/threonine-protein kinase SgK494 (SGK494), mRNA [NM_001174103]
ARHGEF28	0.329864	0.000281721	Rho guanine nucleotide exchange factor (GEF) 28 (ARHGEF28), transcript variant 2, mRNA [NM_001177693]
IGLL5	16.3647	0.00281416	immunoglobulin lambda-like polypeptide 5 (IGLL5), transcript variant 1, mRNA [NM_001178126]
TMEM238	2.1789	0.00194774	transmembrane protein 238 (TMEM238), mRNA [NM_001190764]
CYB5A	0.324804	0.00391182	cytochrome b5 type A (microsomal) (CYB5A), transcript variant 3, mRNA [NM_001190807]
MID1	0.419876	0.0484324	midline 1 (MID1), transcript variant 6, mRNA [NM_001193278]
ZNF783	2.39357	0.0162161	zinc finger family member 783 (ZNF783), mRNA [NM_001195220]
LRCOL1	0.404611	0.013637	leucine rich colipase-like 1 (LRCOL1), mRNA [NM_001195520]
SMLR1	0.350436	0.0411284	small leucine-rich protein 1 (SMLR1), mRNA [NM_001195597]
LEPR	0.135464	0.019856	leptin receptor (LEPR), transcript variant 5, mRNA [NM_001198688]
PMF1-BGLAP	0.381765	0.0382522	PMF1-BGLAP readthrough (PMF1-BGLAP), transcript variant 2, mRNA [NM_001199662]
TMEM56	0.344029	0.0161494	transmembrane protein 56 (TMEM56), transcript variant 1, mRNA [NM_001199679]
KCNAB2	2.81553	0.00446639	potassium channel, voltage gated subfamily A regulatory beta subunit 2 (KCNAB2), transcript variant 3, mRNA [NM_001199860]
CLEC17A	2.85543	0.0323795	C-type lectin domain family 17, member A (CLEC17A), transcript variant 1, mRNA [NM_001204118]
IL6R	0.353388	0.00655247	interleukin 6 receptor (IL6R), transcript variant 3, mRNA [NM_001206866]
C1orf233	2.02423	0.033657	chromosome 1 open reading frame 233 (C1orf233), mRNA [NM_001242659]
PTCRA	3.69764	0.00333253	pre T-cell antigen receptor alpha (PTCRA), transcript variant 1, mRNA [NM_001243168]
HLA-DQB1	2.86642	0.0109846	major histocompatibility complex, class II, DQ beta 1 (HLA-DQB1), transcript variant 3, mRNA [NM_001243962]
CAPG	3.45034	0.00470983	capping protein (actin filament), gelsolin-like (CAPG), transcript variant 3, mRNA [NM_001256140]
VSX1	11.766	0.00620312	visual system homeobox 1 (VSX1), transcript variant 4, mRNA [NM_001256272]
KANK1	3.32615	0.0254526	KN motif and ankyrin repeat domains 1 (KANK1), transcript variant 4, mRNA [NM_001256877]
TTN	2.402	0.0442642	titin (TTN), transcript variant IC, mRNA [NM_001267550]
MAOA	0.321586	0.0058842	monoamine oxidase A (MAOA), transcript variant 2, mRNA [NM_001270458]
MST1L	0.31003	0.00219826	macrophage stimulating 1-like (MST1L), mRNA [NM_001271733]
LILRB4	5.06228	0.000179722	leukocyte immunoglobulin-like receptor, subfamily B (with TM and ITIM domains), member 4 (LILRB4), transcript variant 1, mRNA [NM_001278426]
COBLL1	0.423063	0.00564828	cordon-bleu WH2 repeat protein-like 1 (COBLL1), transcript variant 1, mRNA [NM_001278458]
NLGN4X	8.59312	0.0116183	neuroligin 4, X-linked (NLGN4X), transcript variant 3, mRNA [NM_001282145]
CECR1	3.45195	0.00368293	cat eye syndrome chromosome region, candidate 1 (CECR1), transcript variant 3, mRNA [NM_001282225]
ARHGAP27	2.24029	0.0187436	Rho GTPase activating protein 27 (ARHGAP27), transcript variant 4, mRNA [NM_001282290]
ARL4C	2.26795	0.0185356	ADP-ribosylation factor-like 4C (ARL4C), transcript variant 1, mRNA [NM_001282431]
DHRS4	0.484917	0.00226321	dehydrogenase/reductase (SDR family) member 4 (DHRS4), transcript variant 4, mRNA [NM_001282989]
IKZF3	6.71806	0.00227353	IKAROS family zinc finger 3 (Aiolos) (IKZF3), transcript variant 14, mRNA [NM_001284514]
SLC2A14	2.41099	0.0117563	solute carrier family 2 (facilitated glucose transporter), member 14 (SLC2A14), transcript variant 1, mRNA [NM_001286233]
SLC25A30	0.410055	0.00588567	solute carrier family 25, member 30 (SLC25A30), transcript variant 3, mRNA [NM_001286807]
GLIPR2	3.14548	0.00376186	GLI pathogenesis-related 2 (GLIPR2), transcript variant 3, mRNA [NM_001287011]
TRAF3IP3	4.09562	0.00507	TRAF3 interacting protein 3 (TRAF3IP3), transcript variant 2, mRNA [NM_001287754]
TAP2	2.52221	0.0376004	transporter 2, ATP-binding cassette, sub-family B (MDR/TAP) (TAP2), transcript variant 1, A allele, mRNA [NM_001290043]
CCL4L2	4.06634	0.00249401	chemokine (C-C motif) ligand 4-like 2 (CCL4L2), transcript variant CCL4L2b2, mRNA [NM_001291470]
TNNT1	5.15993	0.000469677	troponin T type 1 (skeletal, slow) (TNNT1), transcript variant 4, mRNA [NM_001291774]
CHN2	0.370441	0.0161763	chimerin 2 (CHN2), transcript variant 4, mRNA [NM_001293070]
TRERF1	2.63555	0.0015002	transcriptional regulating factor 1 (TRERF1), transcript variant 1, mRNA [NM_001297573]
SUV420H1	0.448338	0.00250494	suppressor of variegation 4-20 homolog 1 (Drosophila) (SUV420H1), transcript variant 3, mRNA [NM_001300907]
PIWIL2	0.499135	0.0327101	PREDICTED: piwi-like RNA-mediated gene silencing 2 (PIWIL2), transcript variant X2, mRNA [XM_005273551]
IGSF23	0.375962	0.0217627	PREDICTED: immunoglobulin superfamily, member 23 (IGSF23), transcript variant X3, mRNA [XM_006723031]
CR1	3.46554	0.00338317	complement component (3b/4b) receptor 1 (Knops blood group) (CR1), transcript variant S, mRNA [NM_000651]
Pattern 4 vs Pattern 3
GeneSymbol	P4/P3_FC	P_Value	Description
NPW	0.110939	1.09669e-05	neuropeptide W (NPW), mRNA [NM_001099456]
GPR137B	3.77202	1.40721e-05	G protein-coupled receptor 137B (GPR137B), mRNA [NM_003272]
ZNF507	0.341472	1.42139e-05	zinc finger protein 507 (ZNF507), transcript variant 1, mRNA [NM_001136156]
DNM1L	2.29781	1.93827e-05	dynamin 1-like [Source:HGNC Symbol;Acc:HGNC:2973] [ENST00000547640]
HN1	3.52033	2.17637e-05	hematological and neurological expressed 1 (HN1), transcript variant 2, mRNA [NM_001002032]
RTCA-AS1	0.437679	2.1987e-05	RTCA antisense RNA 1 (RTCA-AS1), transcript variant 1, long non-coding RNA [NR_110434]
AKIRIN1	2.10546	4.01285e-05	akirin 1 (AKIRIN1), transcript variant 1, mRNA [NM_024595]
TSHZ1	0.497007	4.03069e-05	teashirt zinc finger homeobox 1 (TSHZ1), mRNA [NM_005786]
LILRB4	8.12303	4.11892e-05	leukocyte immunoglobulin-like receptor, subfamily B (with TM and ITIM domains), member 4 (LILRB4), transcript variant 1, mRNA [NM_001278426]
KIAA0355	0.491269	4.53301e-05	KIAA0355 (KIAA0355), mRNA [NM_014686]
VMA21	2.94576	4.55159e-05	VMA21 vacuolar H+-ATPase homolog (S. cerevisiae) (VMA21), mRNA [NM_001017980]
RASGEF1A	10.7392	4.62e-05	RasGEF domain family, member 1A (RASGEF1A), transcript variant 2, mRNA [NM_145313]
SNORA76C	0.269348	5.21412e-05	small nucleolar RNA, H/ACA box 76C [Source:HGNC Symbol;Acc:HGNC:32662] [ENST00000580828]
HAVCR2	6.74971	8.22589e-05	hepatitis A virus cellular receptor 2 (HAVCR2), mRNA [NM_032782]
TP53BP1	2.38604	9.96077e-05	tumor protein p53 binding protein 1 (TP53BP1), transcript variant 3, mRNA [NM_005657]
CCR1	4.72173	0.000101948	chemokine (C-C motif) receptor 1 (CCR1), mRNA [NM_001295]
TLR2	7.08806	0.000103162	toll-like receptor 2 (TLR2), mRNA [NM_003264]
SAMSN1	6.99544	0.000108529	SAM domain, SH3 domain and nuclear localization signals 1 (SAMSN1), transcript variant 1, mRNA [NM_022136]
TMEM206	2.69149	0.000109869	transmembrane protein 206 (TMEM206), transcript variant 2, mRNA [NM_018252]
TRIOBP	0.229063	0.000113359	TRIO and F-actin binding protein (TRIOBP), transcript variant 6, mRNA [NM_001039141]
CDNF	0.153212	0.000120266	cerebral dopamine neurotrophic factor (CDNF), mRNA [NM_001029954]
FPR1	9.27718	0.000123633	formyl peptide receptor 1 (FPR1), transcript variant 2, mRNA [NM_002029]
C2CD4A	17.4921	0.000132398	C2 calcium-dependent domain containing 4A (C2CD4A), mRNA [NM_207322]
NCF1B	4.56128	0.00013244	neutrophil cytosolic factor 1B pseudogene [Source:HGNC Symbol;Acc:HGNC:32522] [ENST00000435988]
SLC16A3	12.4203	0.000132626	solute carrier family 16 (monocarboxylate transporter), member 3 (SLC16A3), transcript variant 2, mRNA [NM_001042422]
PPP6R2	0.377114	0.000144116	protein phosphatase 6, regulatory subunit 2 (PPP6R2), transcript variant 1, mRNA [NM_001242898]
TMEM144	5.77354	0.000144582	transmembrane protein 144 (TMEM144), mRNA [NM_018342]
MSR1	4.79369	0.000147805	macrophage scavenger receptor 1 (MSR1), transcript variant SR-AI, mRNA [NM_138715]
THEMIS2	4.59022	0.000153285	thymocyte selection associated family member 2 (THEMIS2), transcript variant 2, mRNA [NM_001039477]
NET1	0.250589	0.000155044	neuroepithelial cell transforming 1 (NET1), transcript variant 1, mRNA [NM_001047160]
SLC7A7	5.57948	0.000156692	solute carrier family 7 (amino acid transporter light chain, y+L system), member 7 (SLC7A7), transcript variant 3, mRNA [NM_001126106]
ANKRD22	19.1208	0.000159773	ankyrin repeat domain 22 (ANKRD22), mRNA [NM_144590]
PDE8A	0.437926	0.000161499	phosphodiesterase 8A (PDE8A), transcript variant 3, mRNA [NM_001243137]
MARCO	21.2617	0.000167387	macrophage receptor with collagenous structure (MARCO), mRNA [NM_006770]
RHOQ	2.82123	0.000168373	ras homolog family member Q (RHOQ), mRNA [NM_012249]
HLA-DQA2	6.95387	0.000169126	major histocompatibility complex, class II, DQ alpha 2 (HLA-DQA2), mRNA [NM_020056]
RNF4	2.08119	0.000169295	ring finger protein 4 (RNF4), transcript variant 2, mRNA [NM_002938]
TREM1	19.6146	0.000188368	triggering receptor expressed on myeloid cells 1 (TREM1), transcript variant 1, mRNA [NM_018643]
FXYD1	0.0826576	0.000195802	FXYD domain containing ion transport regulator 1 (FXYD1), transcript variant c, mRNA [NM_001278717]
TPR	0.190655	0.000198913	translocated promoter region, nuclear basket protein (TPR), mRNA [NM_003292]
FAM72A	3.8629	0.000199219	family with sequence similarity 72, member A (FAM72A), mRNA [NM_001123168]
CECR5-AS1	0.301829	0.0002002	CECR5 antisense RNA 1 (CECR5-AS1), transcript variant 2, long non-coding RNA [NR_024482]
ITGAM	4.14997	0.000206506	integrin, alpha M (complement component 3 receptor 3 subunit) (ITGAM), transcript variant 2, mRNA [NM_000632]
ARL14	36.3233	0.000215114	ADP-ribosylation factor-like 14 (ARL14), mRNA [NM_025047]
LILRA2	5.45273	0.000218232	leukocyte immunoglobulin-like receptor, subfamily A (with TM domain), member 2 (LILRA2), transcript variant 2, mRNA [NM_006866]
SMDT1	0.372966	0.000221846	single-pass membrane protein with aspartate-rich tail 1 (SMDT1), mRNA [NM_033318]
LRP8	34.1202	0.000224266	low density lipoprotein receptor-related protein 8, apolipoprotein e receptor (LRP8), transcript variant 2, mRNA [NM_033300]
ADAM20P1	0.424168	0.000227894	ADAM metallopeptidase domain 20 pseudogene 1 (ADAM20P1), non-coding RNA [NR_037933]
LAMB2P1	0.346605	0.000230506	laminin, beta 2 pseudogene 1 (LAMB2P1), non-coding RNA [NR_004405]
PLAUR	6.99636	0.000235608	plasminogen activator, urokinase receptor (PLAUR), transcript variant 3, mRNA [NM_001005377]
FCGR3A	8.23773	0.000241199	Fc fragment of IgG, low affinity IIIa, receptor (CD16a) (FCGR3A), transcript variant 1, mRNA [NM_000569]
LGR4	0.375977	0.000243248	leucine-rich repeat containing G protein-coupled receptor 4 (LGR4), mRNA [NM_018490]
HLF	0.0816602	0.0002523	hepatic leukemia factor (HLF), mRNA [NM_002126]
ALOX5AP	9.12483	0.000261223	arachidonate 5-lipoxygenase-activating protein (ALOX5AP), transcript variant 1, mRNA [NM_001629]
ENO2	21.5945	0.000261519	enolase 2 (gamma, neuronal) (ENO2), mRNA [NM_001975]
CHST11	4.03334	0.000268618	carbohydrate (chondroitin 4) sulfotransferase 11 (CHST11), transcript variant 1, mRNA [NM_018413]
MOB1A	2.34716	0.000282831	MOB kinase activator 1A (MOB1A), mRNA [NM_018221]
ADORA3	4.3654	0.000288423	adenosine A3 receptor (ADORA3), transcript variant A, mRNA [NM_000677]
RAB38	8.63314	0.000289198	RAB38, member RAS oncogene family (RAB38), mRNA [NM_022337]
CCDC38	0.0963488	0.000296394	coiled-coil domain containing 38 (CCDC38), mRNA [NM_182496]
KIF2A	2.16986	0.000296945	kinesin heavy chain member 2A (KIF2A), transcript variant 3, mRNA [NM_001243952]
FAM49B	3.42451	0.000300027	family with sequence similarity 49, member B (FAM49B), transcript variant 2, mRNA [NM_016623]
IL4I1	17.0801	0.000316815	interleukin 4 induced 1 (IL4I1), transcript variant 1, mRNA [NM_152899]
DNAJB13	11.6068	0.000320565	DnaJ (Hsp40) homolog, subfamily B, member 13 (DNAJB13), mRNA [NM_153614]
NPL	5.06347	0.000322697	N-acetylneuraminate pyruvate lyase (dihydrodipicolinate synthase) (NPL), transcript variant 2, mRNA [NM_001200050]
NFAM1	5.00279	0.00032666	NFAT activating protein with ITAM motif 1 (NFAM1), mRNA [NM_145912]
CLIC2	5.19111	0.000333288	chloride intracellular channel 2 (CLIC2), mRNA [NM_001289]
GTF2IRD2B	0.279565	0.000342508	GTF2I repeat domain containing 2B (GTF2IRD2B), mRNA [NM_001003795]
ANO10	2.24118	0.000351728	anoctamin 10 (ANO10), transcript variant 2, mRNA [NM_001204831]
EGFL6	12.9825	0.000362919	EGF-like-domain, multiple 6 (EGFL6), transcript variant 2, mRNA [NM_001167890]
HDAC5	0.481804	0.000364068	histone deacetylase 5 (HDAC5), transcript variant 3, mRNA [NM_001015053]
BCAT1	6.64925	0.000366475	branched chain amino-acid transaminase 1, cytosolic (BCAT1), transcript variant 1, mRNA [NM_005504]
FER1L4	7.36146	0.00037472	fer-1-like family member 4, pseudogene (functional) (FER1L4), non-coding RNA [NR_119376]
ST3GAL5	3.72721	0.000380499	ST3 beta-galactoside alpha-2,3-sialyltransferase 5 (ST3GAL5), transcript variant 1, mRNA [NM_003896]
ALOX5	9.42909	0.000386284	arachidonate 5-lipoxygenase (ALOX5), transcript variant 1, mRNA [NM_000698]
FIG4	3.03078	0.000391624	FIG4 phosphoinositide 5-phosphatase [Source:HGNC Symbol;Acc:HGNC:16873] [ENST00000368941]
EIF3L	0.413749	0.000394913	eukaryotic translation initiation factor 3, subunit L (EIF3L), transcript variant 1, mRNA [NM_016091]
PLEK	6.69044	0.000397841	pleckstrin (PLEK), mRNA [NM_002664]
CXCL6	20.0042	0.000403361	chemokine (C-X-C motif) ligand 6 (CXCL6), mRNA [NM_002993]
GAPDH	2.71178	0.000406521	glyceraldehyde-3-phosphate dehydrogenase (GAPDH), transcript variant 1, mRNA [NM_002046]
SAP30L	0.330278	0.000411588	SAP30-like (SAP30L), transcript variant 1, mRNA [NM_024632]
CNTNAP1	2.78851	0.000415683	contactin associated protein 1 (CNTNAP1), mRNA [NM_003632]
BBS12	3.37069	0.000416413	Bardet-Biedl syndrome 12 (BBS12), transcript variant 2, mRNA [NM_152618]
RBFOX2	0.431128	0.000423573	RNA binding protein, fox-1 homolog (C. elegans) 2 (RBFOX2), transcript variant 1, mRNA [NM_001031695]
NCF1	4.56146	0.000425878	neutrophil cytosolic factor 1 (NCF1), mRNA [NM_000265]
FCGR2C	5.61016	0.000425931	Fc fragment of IgG, low affinity IIc, receptor for (CD32) (gene/pseudogene) (FCGR2C), transcript variant 1, mRNA [NM_201563]
GNB5	0.161648	0.000462015	guanine nucleotide binding protein (G protein), beta 5 [Source:HGNC Symbol;Acc:HGNC:4401] [ENST00000261837]
C2orf68	0.469609	0.000466061	chromosome 2 open reading frame 68 (C2orf68), mRNA [NM_001013649]
EPB41L3	4.41261	0.000468003	erythrocyte membrane protein band 4.1-like 3 (EPB41L3), transcript variant 1, mRNA [NM_012307]
HSD17B2	0.0539077	0.000477706	hydroxysteroid (17-beta) dehydrogenase 2 (HSD17B2), mRNA [NM_002153]
LAPTM5	5.03572	0.000479367	lysosomal protein transmembrane 5 (LAPTM5), mRNA [NM_006762]
HNRNPLL	2.96441	0.000488518	heterogeneous nuclear ribonucleoprotein L-like [Source:HGNC Symbol;Acc:HGNC:25127] [ENST00000410076]
ZSCAN20	3.46209	0.000489137	zinc finger and SCAN domain containing 20 (ZSCAN20), mRNA [NM_145238]
BDNF-AS	0.213974	0.000499881	BDNF antisense RNA (BDNF-AS), transcript variant BT2B, long non-coding RNA [NR_002832]
ABCC1	5.17637	0.00050264	ATP-binding cassette, sub-family C (CFTR/MRP), member 1 (ABCC1), mRNA [NM_004996]
SLC31A2	3.15553	0.000505381	solute carrier family 31 (copper transporter), member 2 (SLC31A2), mRNA [NM_001860]
IL10RB-AS1	2.33711	0.000511119	IL10RB antisense RNA 1 (head to head) (IL10RB-AS1), long non-coding RNA [NR_038974]
MB21D1	4.89591	0.000516557	Mab-21 domain containing 1 (MB21D1), mRNA [NM_138441]
LYN	3.05324	0.000528118	LYN proto-oncogene, Src family tyrosine kinase (LYN), transcript variant 1, mRNA [NM_002350]
ASPHD2	5.2101	0.000529754	aspartate beta-hydroxylase domain containing 2 (ASPHD2), mRNA [NM_020437]
TRPM2	6.14093	0.000548247	transient receptor potential cation channel, subfamily M, member 2 (TRPM2), transcript variant 1, mRNA [NM_003307]
TMPRSS3	24.2397	0.000574203	transmembrane protease, serine 3 (TMPRSS3), transcript variant D, mRNA [NM_032405]
SLC46A1	0.249718	0.000585295	solute carrier family 46 (folate transporter), member 1 (SLC46A1), transcript variant 1, mRNA [NM_080669]
MGAT4A	2.37371	0.000590281	mannosyl (alpha-1,3-)-glycoprotein beta-1,4-N-acetylglucosaminyltransferase, isozyme A (MGAT4A), transcript variant 1, mRNA [NM_012214]
PARD3-AS1	0.201014	0.000593616	PARD3 antisense RNA 1 (PARD3-AS1), long non-coding RNA [NR_108043]
FCGR2B	6.46285	0.000623802	Fc fragment of IgG, low affinity IIb, receptor (CD32) (FCGR2B), transcript variant 3, mRNA [NM_001002274]
MAD2L1	2.00399	0.000626916	MAD2 mitotic arrest deficient-like 1 (yeast) (MAD2L1), mRNA [NM_002358]
PTPRO	4.43216	0.000633281	protein tyrosine phosphatase, receptor type, O (PTPRO), transcript variant 1, mRNA [NM_030667]
DOK3	3.71154	0.000639211	docking protein 3 (DOK3), transcript variant 2, mRNA [NM_001144875]
ELFN2	0.179075	0.000640336	extracellular leucine-rich repeat and fibronectin type III domain containing 2 (ELFN2), transcript variant 1, mRNA [NM_052906]
TREM2	4.8205	0.000654324	triggering receptor expressed on myeloid cells 2 (TREM2), transcript variant 1, mRNA [NM_018965]
PLAC4	5.0627	0.000655878	placenta-specific 4 (PLAC4), mRNA [NM_182832]
TUBA1C	2.47786	0.000662184	tubulin, alpha 1c (TUBA1C), transcript variant 5, mRNA [NM_032704]
PACRGL	2.05175	0.000671744	PARK2 co-regulated-like (PACRGL), transcript variant 1, mRNA [NM_145048]
ENO1-AS1	0.337715	0.000672973	ENO1 antisense RNA 1 (ENO1-AS1), long non-coding RNA [NR_038351]
NEFH	7.62219	0.000676125	neurofilament, heavy polypeptide (NEFH), mRNA [NM_021076]
OSM	6.69439	0.000680582	oncostatin M (OSM), mRNA [NM_020530]
VOPP1	2.22267	0.000688472	vesicular, overexpressed in cancer, prosurvival protein 1 (VOPP1), transcript variant 1, mRNA [NM_030796]
SLFN13	9.86374	0.000688849	schlafen family member 13 (SLFN13), mRNA [NM_144682]
RAB35	2.1881	0.000689981	RAB35, member RAS oncogene family (RAB35), transcript variant 1, mRNA [NM_006861]
SMKR1	9.58251	0.000697635	small lysine-rich protein 1 (SMKR1), mRNA [NM_001195243]
TRAF5	2.26159	0.000700594	TNF receptor-associated factor 5 (TRAF5), transcript variant 1, mRNA [NM_004619]
IL2RA	14.4644	0.00070159	interleukin 2 receptor, alpha (IL2RA), mRNA [NM_000417]
ITGB2	4.93584	0.000715647	integrin, beta 2 (complement component 3 receptor 3 and 4 subunit) (ITGB2), transcript variant 1, mRNA [NM_000211]
SRGN	6.45989	0.000716218	serglycin (SRGN), transcript variant 1, mRNA [NM_002727]
ZBP1	8.62091	0.000718243	Z-DNA binding protein 1 (ZBP1), transcript variant 1, mRNA [NM_030776]
CLOCK	2.21886	0.000727692	clock circadian regulator (CLOCK), transcript variant 1, mRNA [NM_001267843]
ERMARD	0.489857	0.000728579	ER membrane-associated RNA degradation (ERMARD), transcript variant 1, mRNA [NM_018341]
CYP3A5	0.166751	0.000736119	cytochrome P450, family 3, subfamily A, polypeptide 5 (CYP3A5), transcript variant 1, mRNA [NM_000777]
MICAL3	0.281981	0.000741395	microtubule associated monooxygenase, calponin and LIM domain containing 3 (MICAL3), transcript variant 1, mRNA [NM_015241]
RIPK2	2.80561	0.000743888	receptor-interacting serine-threonine kinase 2 (RIPK2), mRNA [NM_003821]
PDK1	3.73092	0.000745065	pyruvate dehydrogenase kinase, isozyme 1 (PDK1), transcript variant 2, mRNA [NM_002610]
MYH10	0.287885	0.000748994	myosin, heavy chain 10, non-muscle (MYH10), transcript variant 1, mRNA [NM_001256012]
PKM	5.62213	0.000752118	pyruvate kinase, muscle (PKM), transcript variant 2, mRNA [NM_182470]
ATP6V1C1	2.55415	0.000758444	ATPase, H+ transporting, lysosomal 42kDa, V1 subunit C1 (ATP6V1C1), mRNA [NM_001695]
LILRB3	7.8312	0.000811736	leukocyte immunoglobulin-like receptor, subfamily B (with TM and ITIM domains), member 3 (LILRB3), transcript variant 2, mRNA [NM_006864]
SAMD12	22.1306	0.000840501	sterile alpha motif domain containing 12 (SAMD12), transcript variant 1, mRNA [NM_001101676]
AMPD3	6.05089	0.000842146	adenosine monophosphate deaminase 3 (AMPD3), transcript variant 3, mRNA [NM_001025390]
ADA	3.25202	0.000845763	adenosine deaminase (ADA), mRNA [NM_000022]
FCGR1B	11.6247	0.00086857	Fc fragment of IgG, high affinity Ib, receptor (CD64) (FCGR1B), transcript variant 1, mRNA [NM_001017986]
UBE2T	2.23146	0.00087315	ubiquitin-conjugating enzyme E2T (UBE2T), mRNA [NM_014176]
NCF2	4.81263	0.00088661	neutrophil cytosolic factor 2 (NCF2), transcript variant 1, mRNA [NM_000433]
RGS1	8.01109	0.000895165	regulator of G-protein signaling 1 (RGS1), mRNA [NM_002922]
FCER1G	3.73293	0.000898278	Fc fragment of IgE, high affinity I, receptor for; gamma polypeptide (FCER1G), mRNA [NM_004106]
SLC35D2	0.450386	0.000904212	solute carrier family 35 (UDP-GlcNAc/UDP-glucose transporter), member D2 (SLC35D2), transcript variant 1, mRNA [NM_007001]
CCDC88B	3.52566	0.000905388	coiled-coil domain containing 88B (CCDC88B), mRNA [NM_032251]
CR1	5.49143	0.000909797	complement component (3b/4b) receptor 1 (Knops blood group) (CR1), transcript variant S, mRNA [NM_000651]
MZB1	19.0435	0.000915278	marginal zone B and B1 cell-specific protein (MZB1), mRNA [NM_016459]
CDK1	2.1159	0.000922479	cyclin-dependent kinase 1 (CDK1), transcript variant 1, mRNA [NM_001786]
TMTC2	10.0528	0.000922709	transmembrane and tetratricopeptide repeat containing 2 (TMTC2), mRNA [NM_152588]
CYP51A1-AS1	0.228588	0.00092316	CYP51A1 antisense RNA 1 (CYP51A1-AS1), transcript variant 1, long non-coding RNA [NR_122109]
CHI3L2	27.9613	0.000927015	chitinase 3-like 2 (CHI3L2), transcript variant 3, mRNA [NM_001025199]
EMP3	6.00443	0.00093419	epithelial membrane protein 3 (EMP3), mRNA [NM_001425]
SYTL3	6.07445	0.000939294	synaptotagmin-like 3 (SYTL3), transcript variant 3, mRNA [NM_001009991]
CD163	5.07281	0.00093946	CD163 molecule (CD163), transcript variant 1, mRNA [NM_004244]
EIF1AX	0.479526	0.000942809	eukaryotic translation initiation factor 1A, X-linked (EIF1AX), mRNA [NM_001412]
IL13RA2	107.93	0.000943077	interleukin 13 receptor, alpha 2 (IL13RA2), mRNA [NM_000640]
TEP1	2.84854	0.00095989	telomerase-associated protein 1 (TEP1), mRNA [NM_007110]
LECT2	0.0250645	0.000985234	leukocyte cell-derived chemotaxin 2 (LECT2), mRNA [NM_002302]
VSIG4	9.93754	0.000990677	V-set and immunoglobulin domain containing 4 (VSIG4), transcript variant 1, mRNA [NM_007268]
CYTIP	6.67919	0.00100517	cytohesin 1 interacting protein (CYTIP), mRNA [NM_004288]
TIMM17A	2.23616	0.00101807	translocase of inner mitochondrial membrane 17 homolog A (yeast) (TIMM17A), mRNA [NM_006335]
CAPG	5.25332	0.00101952	capping protein (actin filament), gelsolin-like (CAPG), transcript variant 1, mRNA [NM_001747]
SOCS3	9.10705	0.00102295	suppressor of cytokine signaling 3 (SOCS3), mRNA [NM_003955]
ZKSCAN1	0.320902	0.00102362	zinc finger with KRAB and SCAN domains 1 (ZKSCAN1), transcript variant 2, mRNA [NM_001287054]
TTC28-AS1	0.393495	0.00102392	TTC28 antisense RNA 1 (TTC28-AS1), transcript variant 2, long non-coding RNA [NR_026962]
LILRA6	3.42267	0.00103256	leukocyte immunoglobulin-like receptor, subfamily A (with TM domain), member 6 (LILRA6), transcript variant 1, mRNA [NM_024318]
PKP3	34.9168	0.00103713	plakophilin 3 (PKP3), transcript variant 1, mRNA [NM_007183]
MIAT	11.983	0.00105642	myocardial infarction associated transcript (non-protein coding) (MIAT), transcript variant 1, long non-coding RNA [NR_003491]
ADPRH	2.30629	0.00107933	ADP-ribosylarginine hydrolase (ADPRH), transcript variant 1, mRNA [NM_001125]
NXPE3	7.19067	0.00109449	neurexophilin and PC-esterase domain family, member 3 (NXPE3), transcript variant 1, mRNA [NM_001134456]
SEMA3E	12.2387	0.00109497	sema domain, immunoglobulin domain (Ig), short basic domain, secreted, (semaphorin) 3E (SEMA3E), transcript variant 1, mRNA [NM_012431]
CCDC109B	7.16076	0.00109876	coiled-coil domain containing 109B (CCDC109B), mRNA [NM_017918]
S100A11	7.50104	0.00110415	S100 calcium binding protein A11 (S100A11), mRNA [NM_005620]
PCMTD2	0.440065	0.00110761	protein-L-isoaspartate (D-aspartate) O-methyltransferase domain containing 2 (PCMTD2), transcript variant 1, mRNA [NM_018257]
MR1	3.16136	0.00112513	major histocompatibility complex, class I-related (MR1), transcript variant 1, mRNA [NM_001531]
TYROBP	4.05301	0.00113625	TYRO protein tyrosine kinase binding protein (TYROBP), transcript variant 1, mRNA [NM_003332]
FERMT3	3.25491	0.00113848	fermitin family member 3 (FERMT3), transcript variant URP2LF, mRNA [NM_178443]
ACADSB	0.160552	0.00115016	acyl-CoA dehydrogenase, short/branched chain (ACADSB), mRNA [NM_001609]
PDZK1IP1	21.6271	0.00115149	PDZK1 interacting protein 1 (PDZK1IP1), mRNA [NM_005764]
GLYCTK	0.138777	0.00116314	glycerate kinase (GLYCTK), transcript variant 1, mRNA [NM_145262]
CD180	5.04328	0.00116524	CD180 molecule (CD180), mRNA [NM_005582]
C11orf54	0.31866	0.00118466	chromosome 11 open reading frame 54 (C11orf54), transcript variant 4, mRNA [NM_014039]
LILRA3	5.51845	0.00120394	leukocyte immunoglobulin-like receptor, subfamily A (without TM domain), member 3 (LILRA3), transcript variant 1, mRNA [NM_006865]
SLC4A7	2.69379	0.00121111	solute carrier family 4, sodium bicarbonate cotransporter, member 7 (SLC4A7), transcript variant 1, mRNA [NM_003615]
TMEM169	0.227166	0.00121865	transmembrane protein 169 (TMEM169), transcript variant 3, mRNA [NM_138390]
CTD-3080P12.3	0.0840089	0.00123052	uncharacterized LOC101928857 (CTD-3080P12.3), long non-coding RNA [NR_109911]
HLA-DRB3	4.13383	0.00123077	major histocompatibility complex, class II, DR beta 3 (HLA-DRB3), mRNA [NM_022555]
NCF4	4.41447	0.00123084	neutrophil cytosolic factor 4, 40kDa (NCF4), transcript variant 1, mRNA [NM_000631]
SAA1	242.755	0.0012357	serum amyloid A1 (SAA1), transcript variant 1, mRNA [NM_000331]
C5AR1	4.26479	0.00123702	complement component 5a receptor 1 (C5AR1), mRNA [NM_001736]
HTRA4	8.53621	0.00124283	HtrA serine peptidase 4 (HTRA4), mRNA [NM_153692]
KLHL6	4.99249	0.0012486	kelch-like family member 6 (KLHL6), mRNA [NM_130446]
CEP19	3.02749	0.00125293	centrosomal protein 19kDa (CEP19), mRNA [NM_032898]
ENO1	2.7512	0.00128491	enolase 1, (alpha) (ENO1), transcript variant 1, mRNA [NM_001428]
UBASH3B	9.78325	0.00129205	ubiquitin associated and SH3 domain containing B (UBASH3B), mRNA [NM_032873]
FCRL5	11.5723	0.0012938	Fc receptor-like 5 (FCRL5), transcript variant 1, mRNA [NM_031281]
KCNN4	4.2302	0.00129438	potassium channel, calcium activated intermediate/small conductance subfamily N alpha, member 4 (KCNN4), mRNA [NM_002250]
NLRC4	4.3094	0.00130191	NLR family, CARD domain containing 4 (NLRC4), transcript variant 1, mRNA [NM_021209]
CIITA	6.58071	0.00132952	class II, major histocompatibility complex, transactivator (CIITA), transcript variant 2, mRNA [NM_000246]
BTK	3.68209	0.00135607	Bruton agammaglobulinemia tyrosine kinase (BTK), transcript variant 3, mRNA [NM_001287344]
CYBB	4.33128	0.00136018	cytochrome b-245, beta polypeptide (CYBB), mRNA [NM_000397]
WARS	3.1015	0.00136668	tryptophanyl-tRNA synthetase (WARS), transcript variant 1, mRNA [NM_004184]
NANOG	0.154038	0.00136774	Nanog homeobox (NANOG), transcript variant 1, mRNA [NM_024865]
IPO5P1	0.406034	0.00137509	importin 5 pseudogene 1 (IPO5P1), transcript variant 1, non-coding RNA [NR_103741]
TMIGD3	7.47546	0.00137636	transmembrane and immunoglobulin domain containing 3 (TMIGD3), transcript variant 1, mRNA [NM_020683]
FCGR2A	4.50145	0.00140923	Fc fragment of IgG, low affinity IIa, receptor (CD32) (FCGR2A), transcript variant 2, mRNA [NM_021642]
PMM1	0.305766	0.00142284	phosphomannomutase 1 (PMM1), mRNA [NM_002676]
CLEC7A	4.13696	0.0014262	C-type lectin domain family 7, member A (CLEC7A), transcript variant 1, mRNA [NM_197947]
CA9	17.5421	0.00143213	carbonic anhydrase IX (CA9), mRNA [NM_001216]
VWA1	0.17824	0.00143351	von Willebrand factor A domain containing 1 (VWA1), transcript variant 1, mRNA [NM_022834]
ASPA	0.170916	0.00144041	aspartoacylase (ASPA), transcript variant 1, mRNA [NM_000049]
WDR1	2.54777	0.00144072	WD repeat domain 1 (WDR1), transcript variant 1, mRNA [NM_017491]
RUNX1-IT1	2.77941	0.00144411	RUNX1 intronic transcript 1 (non-protein coding) (RUNX1-IT1), long non-coding RNA [NR_026812]
MRPL40	0.330753	0.00144928	mitochondrial ribosomal protein L40 (MRPL40), mRNA [NM_003776]
CR2	9.48112	0.0014727	complement component (3d/Epstein Barr virus) receptor 2 (CR2), transcript variant 1, mRNA [NM_001006658]
EPRS	2.02785	0.00147687	glutamyl-prolyl-tRNA synthetase (EPRS), mRNA [NM_004446]
TARS	2.12882	0.00147714	threonyl-tRNA synthetase (TARS), transcript variant 1, mRNA [NM_152295]
LURAP1L	0.208058	0.00148084	leucine rich adaptor protein 1-like (LURAP1L), mRNA [NM_203403]
CYP3A43	0.0886165	0.00148303	cytochrome P450, family 3, subfamily A, polypeptide 43 (CYP3A43), transcript variant 1, mRNA [NM_022820]
KIAA0226L	6.88827	0.00149233	KIAA0226-like (KIAA0226L), transcript variant 1, mRNA [NM_025113]
SELPLG	2.77262	0.00149988	selectin P ligand (SELPLG), transcript variant 2, mRNA [NM_003006]
INSR	0.422306	0.00150932	insulin receptor (INSR), transcript variant 1, mRNA [NM_000208]
SLC2A1	11.0834	0.00152798	solute carrier family 2 (facilitated glucose transporter), member 1 (SLC2A1), mRNA [NM_006516]
PDK3	3.28041	0.00153615	pyruvate dehydrogenase kinase, isozyme 3 (PDK3), transcript variant 2, mRNA [NM_005391]
CTSC	4.96106	0.00154224	cathepsin C (CTSC), transcript variant 3, mRNA [NM_001114173]
OTUD7A	0.234587	0.00154964	OTU deubiquitinase 7A [Source:HGNC Symbol;Acc:HGNC:20718] [ENST00000307050]
CHN1	3.97989	0.00155008	chimerin 1 (CHN1), transcript variant 1, mRNA [NM_001822]
IGLL1	14.5989	0.00155117	immunoglobulin lambda-like polypeptide 1 (IGLL1), transcript variant 1, mRNA [NM_020070]
GPNMB	4.6649	0.00155698	glycoprotein (transmembrane) nmb (GPNMB), transcript variant 1, mRNA [NM_001005340]
CALML6	0.278799	0.0015599	calmodulin-like 6 (CALML6), mRNA [NM_138705]
EAF2	2.91404	0.00156751	ELL associated factor 2 (EAF2), mRNA [NM_018456]
CSTF2	2.28781	0.0015968	cleavage stimulation factor, 3' pre-RNA, subunit 2, 64kDa (CSTF2), mRNA [NM_001325]
FAXDC2	0.200103	0.00161025	fatty acid hydroxylase domain containing 2 (FAXDC2), mRNA [NM_032385]
C3orf62	0.475005	0.00161608	chromosome 3 open reading frame 62 (C3orf62), mRNA [NM_198562]
TPI1	2.15348	0.00161854	triosephosphate isomerase 1 (TPI1), transcript variant 1, mRNA [NM_000365]
IL12RB2	3.90616	0.0016195	interleukin 12 receptor, beta 2 (IL12RB2), transcript variant 1, mRNA [NM_001559]
ABHD14B	0.35839	0.00162118	abhydrolase domain containing 14B (ABHD14B), transcript variant 1, mRNA [NM_032750]
ZBTB32	8.68923	0.00163248	zinc finger and BTB domain containing 32 (ZBTB32), mRNA [NM_014383]
PSME2	2.31562	0.00164758	proteasome (prosome, macropain) activator subunit 2 (PA28 beta) (PSME2), mRNA [NM_002818]
C1orf101	0.463572	0.00165333	chromosome 1 open reading frame 101 (C1orf101), transcript variant 2, mRNA [NM_173807]
TFEC	4.08231	0.00165357	transcription factor EC (TFEC), transcript variant 1, mRNA [NM_012252]
TNFAIP6	9.9595	0.00165564	tumor necrosis factor, alpha-induced protein 6 (TNFAIP6), mRNA [NM_007115]
GZMB	12.4673	0.00166132	granzyme B (granzyme 2, cytotoxic T-lymphocyte-associated serine esterase 1) (GZMB), mRNA [NM_004131]
HCST	5.02801	0.00167475	hematopoietic cell signal transducer (HCST), transcript variant 1, mRNA [NM_014266]
ANKRD36BP2	11.128	0.00168765	ankyrin repeat domain 36B pseudogene 2 (ANKRD36BP2), non-coding RNA [NR_015424]
RNASE6	3.64858	0.00169614	ribonuclease, RNase A family, k6 (RNASE6), mRNA [NM_005615]
SPI1	3.21796	0.00170055	Spi-1 proto-oncogene (SPI1), transcript variant 1, mRNA [NM_001080547]
EPDR1	4.69046	0.00170403	ependymin related 1 (EPDR1), transcript variant 1, mRNA [NM_017549]
PCED1B-AS1	3.49713	0.00172389	PCED1B antisense RNA 1 [Source:HGNC Symbol;Acc:HGNC:44166] [ENST00000547851]
ZFPM1	0.452732	0.00172553	zinc finger protein, FOG family member 1 (ZFPM1), mRNA [NM_153813]
TMEM154	4.86602	0.00173554	transmembrane protein 154 (TMEM154), mRNA [NM_152680]
TNFRSF17	12.8646	0.00174552	tumor necrosis factor receptor superfamily, member 17 (TNFRSF17), mRNA [NM_001192]
THAP7-AS1	0.265944	0.00175023	THAP7 antisense RNA 1 (THAP7-AS1), transcript variant 2, long non-coding RNA [NR_027052]
NCRNA00250	0.224392	0.00176644	non-protein coding RNA 250 (NCRNA00250), long non-coding RNA [NR_126028]
LDHA	2.50887	0.00179007	lactate dehydrogenase A (LDHA), transcript variant 1, mRNA [NM_005566]
NDST1	0.301084	0.00180533	N-deacetylase/N-sulfotransferase (heparan glucosaminyl) 1 (NDST1), transcript variant 1, mRNA [NM_001543]
RHBDF2	2.83105	0.00182457	rhomboid 5 homolog 2 (Drosophila) (RHBDF2), transcript variant 1, mRNA [NM_024599]
MTMR3	0.429997	0.00182963	myotubularin related protein 3 (MTMR3), transcript variant 3, mRNA [NM_021090]
SPCS3	2.30857	0.00183685	signal peptidase complex subunit 3 homolog (S. cerevisiae) (SPCS3), mRNA [NM_021928]
DDA1	2.03503	0.00184789	DET1 and DDB1 associated 1 (DDA1), mRNA [NM_024050]
CCR10	5.32479	0.00185722	chemokine (C-C motif) receptor 10 (CCR10), mRNA [NM_016602]
CEP55	3.48563	0.0018682	centrosomal protein 55kDa (CEP55), transcript variant 1, mRNA [NM_018131]
HLA-DRB4	5.27303	0.00187157	major histocompatibility complex, class II, DR beta 4 (HLA-DRB4), mRNA [NM_021983]
SMOC1	0.269682	0.00187473	SPARC related modular calcium binding 1 (SMOC1), transcript variant 1, mRNA [NM_001034852]
FAHD2A	0.404108	0.00187533	fumarylacetoacetate hydrolase domain containing 2A [Source:HGNC Symbol;Acc:HGNC:24252] [ENST00000233379]
AFAP1-AS1	46.8956	0.00187845	AFAP1 antisense RNA 1 (AFAP1-AS1), antisense RNA [NR_026892]
TTC33	0.458989	0.00188067	tetratricopeptide repeat domain 33 (TTC33), mRNA [NM_012382]
RAC2	4.21347	0.00188211	ras-related C3 botulinum toxin substrate 2 (rho family, small GTP binding protein Rac2) (RAC2), mRNA [NM_002872]
RAB42	7.17994	0.00188715	RAB42, member RAS oncogene family (RAB42), transcript variant 2, mRNA [NM_152304]
FAM78A	3.29871	0.0018928	family with sequence similarity 78, member A (FAM78A), mRNA [NM_033387]
ZBED2	8.70006	0.00189508	zinc finger, BED-type containing 2 (ZBED2), mRNA [NM_024508]
ZNF425	0.350912	0.00192623	zinc finger protein 425 (ZNF425), mRNA [NM_001001661]
IQSEC2	4.40968	0.00192627	IQ motif and Sec7 domain 2 (IQSEC2), transcript variant 3, mRNA [NM_001243197]
PGK1	4.67432	0.00193373	phosphoglycerate kinase 1 (PGK1), mRNA [NM_000291]
DOCK2	3.91348	0.00194259	dedicator of cytokinesis 2 (DOCK2), mRNA [NM_004946]
MILR1	3.8209	0.00195029	mast cell immunoglobulin-like receptor 1 (MILR1), transcript variant S2, mRNA [NM_001291317]
SLC37A2	2.54253	0.00195306	solute carrier family 37 (glucose-6-phosphate transporter), member 2 (SLC37A2), transcript variant 1, mRNA [NM_198277]
BEST1	3.39385	0.00195975	bestrophin 1 (BEST1), transcript variant 1, mRNA [NM_004183]
SAPCD1	0.417055	0.00196871	suppressor APC domain containing 1 (SAPCD1), mRNA [NM_001039651]
ICAM5	5.30874	0.00197999	intercellular adhesion molecule 5, telencephalin (ICAM5), mRNA [NM_003259]
TUBA1A	2.13371	0.00198593	tubulin, alpha 1a (TUBA1A), transcript variant 1, mRNA [NM_006009]
HMOX1	7.1734	0.0019923	heme oxygenase (decycling) 1 (HMOX1), mRNA [NM_002133]
PTGER4	7.82062	0.00201557	prostaglandin E receptor 4 (subtype EP4) (PTGER4), mRNA [NM_000958]
SGPP2	13.9823	0.00201974	sphingosine-1-phosphate phosphatase 2 (SGPP2), mRNA [NM_152386]
ACSBG1	0.246521	0.0020366	acyl-CoA synthetase bubblegum family member 1 (ACSBG1), transcript variant 1, mRNA [NM_015162]
FBN3	0.0782386	0.00205099	fibrillin 3 (FBN3), mRNA [NM_032447]
ADCY6	0.477852	0.00206663	adenylate cyclase 6 (ADCY6), transcript variant 1, mRNA [NM_015270]
B4GALT2	0.426543	0.00209312	UDP-Gal:betaGlcNAc beta 1,4- galactosyltransferase, polypeptide 2 (B4GALT2), transcript variant 2, mRNA [NM_003780]
XPOT	2.0042	0.00210175	exportin, tRNA (XPOT), mRNA [NM_007235]
FAM26F	9.09979	0.00210198	family with sequence similarity 26, member F (FAM26F), transcript variant 1, mRNA [NM_001010919]
ALPK1	4.8657	0.00210719	alpha-kinase 1 (ALPK1), transcript variant 1, mRNA [NM_025144]
INPP4A	4.12909	0.0021084	inositol polyphosphate-4-phosphatase, type I, 107kDa (INPP4A), transcript variant a, mRNA [NM_004027]
KPNA2	2.20433	0.00211869	karyopherin alpha 2 (RAG cohort 1, importin alpha 1) (KPNA2), mRNA [NM_002266]
MAPRE1	2.12705	0.00213542	microtubule-associated protein, RP/EB family, member 1 (MAPRE1), mRNA [NM_012325]
PTAFR	7.62527	0.00214382	platelet-activating factor receptor (PTAFR), transcript variant 3, mRNA [NM_000952]
ERC2	11.9424	0.00214762	ELKS/RAB6-interacting/CAST family member 2 (ERC2), mRNA [NM_015576]
S100A4	4.76084	0.00215028	S100 calcium binding protein A4 (S100A4), transcript variant 1, mRNA [NM_002961]
P2RX5	6.09749	0.00215328	purinergic receptor P2X, ligand gated ion channel, 5 (P2RX5), transcript variant 1, mRNA [NM_002561]
CYP3A7	0.136113	0.00215601	cytochrome P450, family 3, subfamily A, polypeptide 7 (CYP3A7), mRNA [NM_000765]
DNAJC10	2.11674	0.00216242	DnaJ (Hsp40) homolog, subfamily C, member 10 (DNAJC10), transcript variant 1, mRNA [NM_018981]
SAA2	262.855	0.0021838	serum amyloid A2 (SAA2), transcript variant 1, mRNA [NM_030754]
SETD7	2.53055	0.00219082	cDNA clone IMAGE:5312439. [BC066361]
CD72	3.7316	0.00219637	CD72 molecule (CD72), mRNA [NM_001782]
LRRC25	3.4764	0.00220849	leucine rich repeat containing 25 (LRRC25), mRNA [NM_145256]
IL21R	6.46284	0.00221231	interleukin 21 receptor (IL21R), transcript variant 2, mRNA [NM_181078]
KLHDC7B	5.10724	0.00221465	kelch domain containing 7B (KLHDC7B), mRNA [NM_138433]
IRF4	9.60233	0.00222861	interferon regulatory factor 4 (IRF4), transcript variant 1, mRNA [NM_002460]
TTC21A	2.11075	0.00223455	tetratricopeptide repeat domain 21A (TTC21A), transcript variant 2, mRNA [NM_145755]
JAKMIP1	7.65645	0.00223777	janus kinase and microtubule interacting protein 1 (JAKMIP1), transcript variant 2, mRNA [NM_144720]
MS4A14	4.11151	0.00223895	membrane-spanning 4-domains, subfamily A, member 14 (MS4A14), transcript variant 1, mRNA [NM_032597]
P4HA1	2.52753	0.00227443	prolyl 4-hydroxylase, alpha polypeptide I (P4HA1), transcript variant 3, mRNA [NM_001142595]
TNFSF13	4.81688	0.00228008	tumor necrosis factor (ligand) superfamily, member 13 (TNFSF13), transcript variant gamma, mRNA [NM_172088]
PTPN21	0.401971	0.00230243	protein tyrosine phosphatase, non-receptor type 21 (PTPN21), mRNA [NM_007039]
CENPA	2.36373	0.00231462	centromere protein A (CENPA), transcript variant 1, mRNA [NM_001809]
LAT2	3.76248	0.00232216	linker for activation of T cells family, member 2 (LAT2), transcript variant 1, mRNA [NM_032464]
KIAA0125	8.60405	0.00233359	KIAA0125 (KIAA0125), long non-coding RNA [NR_026800]
COTL1	3.98355	0.00238428	coactosin-like F-actin binding protein 1 (COTL1), mRNA [NM_021149]
PYHIN1	4.57923	0.00239911	pyrin and HIN domain family, member 1 (PYHIN1), transcript variant 4, mRNA [NM_198930]
SLURP1	0.364167	0.00240889	secreted LY6/PLAUR domain containing 1 (SLURP1), mRNA [NM_020427]
FAM122B	2.54841	0.00241321	family with sequence similarity 122B (FAM122B), transcript variant 2, mRNA [NM_001166599]
PAXBP1-AS1	0.455278	0.00242021	PAXBP1 antisense RNA 1 (PAXBP1-AS1), transcript variant 1, long non-coding RNA [NR_038879]
COL24A1	10.6003	0.00242075	collagen, type XXIV, alpha 1 (COL24A1), mRNA [NM_152890]
TXNDC5	2.95652	0.002425	thioredoxin domain containing 5 (endoplasmic reticulum) (TXNDC5), transcript variant 1, mRNA [NM_030810]
EGLN1	2.08242	0.00243252	egl-9 family hypoxia-inducible factor 1 (EGLN1), mRNA [NM_022051]
C1QTNF1-AS1	31.6386	0.00243631	C1QTNF1 antisense RNA 1 (C1QTNF1-AS1), transcript variant 1, long non-coding RNA [NR_040018]
MEI1	8.492	0.00248341	meiosis inhibitor 1 (MEI1), mRNA [NM_152513]
CD53	4.56215	0.00250578	CD53 molecule (CD53), transcript variant 1, mRNA [NM_001040033]
SLC9A9	4.13364	0.00251682	solute carrier family 9, subfamily A (NHE9, cation proton antiporter 9), member 9 (SLC9A9), mRNA [NM_173653]
YPEL1	0.309385	0.00252334	yippee-like 1 (Drosophila) (YPEL1), mRNA [NM_013313]
HLA-DMB	4.67957	0.00252521	major histocompatibility complex, class II, DM beta (HLA-DMB), mRNA [NM_002118]
HCK	3.73392	0.00252702	HCK proto-oncogene, Src family tyrosine kinase (HCK), transcript variant 1, mRNA [NM_002110]
MAN2C1	0.432596	0.00253136	mannosidase, alpha, class 2C, member 1 [Source:HGNC Symbol;Acc:HGNC:6827] [ENST00000563660]
TNFRSF9	6.33869	0.00253436	tumor necrosis factor receptor superfamily, member 9 (TNFRSF9), mRNA [NM_001561]
COMMD5	2.06707	0.00255648	COMM domain containing 5 (COMMD5), transcript variant 1, mRNA [NM_014066]
IL18	4.10398	0.00256206	interleukin 18 (IL18), transcript variant 1, mRNA [NM_001562]
MS4A4A	4.43481	0.00256454	membrane-spanning 4-domains, subfamily A, member 4A (MS4A4A), transcript variant 2, mRNA [NM_024021]
SDPR	0.363865	0.00256536	serum deprivation response (SDPR), mRNA [NM_004657]
SLC4A8	3.91354	0.00257317	solute carrier family 4, sodium bicarbonate cotransporter, member 8 (SLC4A8), transcript variant 1, mRNA [NM_001039960]
BANK1	5.83676	0.00257837	B-cell scaffold protein with ankyrin repeats 1 (BANK1), transcript variant 1, mRNA [NM_017935]
KRAS	2.12282	0.00257928	Kirsten rat sarcoma viral oncogene homolog (KRAS), transcript variant b, mRNA [NM_004985]
PXMP4	0.347324	0.00258292	peroxisomal membrane protein 4, 24kDa (PXMP4), transcript variant 1, mRNA [NM_007238]
LAX1	6.78579	0.00258895	lymphocyte transmembrane adaptor 1 (LAX1), transcript variant 1, mRNA [NM_017773]
HSH2D	6.15269	0.00259517	hematopoietic SH2 domain containing (HSH2D), transcript variant 1, mRNA [NM_032855]
EVI2A	3.6401	0.00260809	ecotropic viral integration site 2A (EVI2A), transcript variant 1, mRNA [NM_001003927]
TMEM220-AS1	0.22486	0.00262956	TMEM220 antisense RNA 1 (TMEM220-AS1), transcript variant 4, long non-coding RNA [NR_073458]
ETFB	0.306285	0.00263398	electron-transfer-flavoprotein, beta polypeptide (ETFB), transcript variant 2, mRNA [NM_001014763]
RNF34	2.06841	0.00264462	ring finger protein 34, E3 ubiquitin protein ligase (RNF34), transcript variant 1, mRNA [NM_194271]
MS4A7	2.22994	0.00265012	membrane-spanning 4-domains, subfamily A, member 7 (MS4A7), transcript variant 1, mRNA [NM_021201]
LIMK1	2.95562	0.00265641	LIM domain kinase 1 (LIMK1), transcript variant 1, mRNA [NM_002314]
TLR8	7.08538	0.00267678	toll-like receptor 8 (TLR8), transcript variant 1, mRNA [NM_016610]
PPAPDC2	0.373695	0.00268721	phosphatidic acid phosphatase type 2 domain containing 2 (PPAPDC2), mRNA [NM_203453]
BATF	9.01642	0.00269591	basic leucine zipper transcription factor, ATF-like (BATF), mRNA [NM_006399]
RAPGEF5	0.42767	0.00270206	Rap guanine nucleotide exchange factor (GEF) 5 (RAPGEF5), mRNA [NM_012294]
DNAJC30	0.476843	0.00270771	DnaJ (Hsp40) homolog, subfamily C, member 30 (DNAJC30), mRNA [NM_032317]
SNHG19	0.416888	0.00270919	small nucleolar RNA host gene 19 (non-protein coding) [Source:HGNC Symbol;Acc:HGNC:49574] [ENST00000563192]
UCHL1	86.2736	0.00271154	ubiquitin carboxyl-terminal esterase L1 (ubiquitin thiolesterase) (UCHL1), mRNA [NM_004181]
AK2	2.1101	0.00271387	adenylate kinase 2 (AK2), transcript variant 2, mRNA [NM_013411]
NEBL	14.4226	0.00272788	nebulette (NEBL), transcript variant 1, mRNA [NM_006393]
TDRD9	41.1208	0.00273886	tudor domain containing 9 (TDRD9), mRNA [NM_153046]
SRGAP2B	2.12551	0.00274504	SLIT-ROBO Rho GTPase activating protein 2B (SRGAP2B), mRNA [NM_001271870]
CD84	3.35763	0.00275814	CD84 molecule (CD84), transcript variant 2, mRNA [NM_003874]
IPW	0.348571	0.00278469	imprinted in Prader-Willi syndrome (non-protein coding) (IPW), long non-coding RNA [NR_023915]
FRMD3	2.34644	0.00278845	FERM domain containing 3 (FRMD3), transcript variant 1, mRNA [NM_174938]
SIGLEC9	2.66839	0.00279047	sialic acid binding Ig-like lectin 9 (SIGLEC9), transcript variant 2, mRNA [NM_014441]
CTD-2297D10.2	0.357741	0.00281583	uncharacterized LOC101929176 (CTD-2297D10.2), long non-coding RNA [NR_109915]
PIK3CD	3.03501	0.0028193	phosphatidylinositol-4,5-bisphosphate 3-kinase, catalytic subunit delta (PIK3CD), mRNA [NM_005026]
WIPF1	3.97318	0.00283141	WAS/WASL interacting protein family, member 1, mRNA (cDNA clone MGC:111041 IMAGE:5184105), complete cds. [BC110288]
LHFPL2	5.00592	0.00284649	lipoma HMGIC fusion partner-like 2 (LHFPL2), mRNA [NM_005779]
ITGA9-AS1	0.498722	0.00285155	ITGA9 antisense RNA 1 (ITGA9-AS1), transcript variant 2, long non-coding RNA [NR_110532]
USB1	3.41281	0.00285381	U6 snRNA biogenesis 1 (USB1), transcript variant 3, mRNA [NM_001204911]
CLTCL1	0.295383	0.0028657	clathrin, heavy chain-like 1 (CLTCL1), transcript variant 1, mRNA [NM_007098]
SPATA25	0.496231	0.00287029	spermatogenesis associated 25 (SPATA25), mRNA [NM_080608]
PEX11A	0.35691	0.0028711	peroxisomal biogenesis factor 11 alpha (PEX11A), transcript variant 1, mRNA [NM_003847]
NUP62	2.00241	0.00288268	nucleoporin 62kDa (NUP62), transcript variant 1, mRNA [NM_153719]
CCNA2	2.62132	0.00288351	cyclin A2 (CCNA2), mRNA [NM_001237]
LY96	5.38367	0.00288985	lymphocyte antigen 96 (LY96), transcript variant 1, mRNA [NM_015364]
SLAMF8	4.82648	0.00291089	SLAM family member 8 (SLAMF8), mRNA [NM_020125]
SMAGP	0.423775	0.0029214	small cell adhesion glycoprotein (SMAGP), transcript variant 1, mRNA [NM_001031628]
ZIK1	6.92874	0.00292171	zinc finger protein interacting with K protein 1 (ZIK1), mRNA [NM_001010879]
LILRA4	2.70549	0.00292353	leukocyte immunoglobulin-like receptor, subfamily A (with TM domain), member 4 (LILRA4), mRNA [NM_012276]
VAV1	5.11161	0.00292645	vav 1 guanine nucleotide exchange factor (VAV1), transcript variant 1, mRNA [NM_005428]
SFTPC	0.354996	0.0029272	surfactant protein C (SFTPC), transcript variant 1, mRNA [NM_003018]
LACC1	2.5442	0.0029302	laccase (multicopper oxidoreductase) domain containing 1 (LACC1), transcript variant 2, mRNA [NM_153218]
FAM104B	0.295963	0.00293955	family with sequence similarity 104, member B (FAM104B), transcript variant 1, mRNA [NM_138362]
MPRIP	0.414847	0.00295302	myosin phosphatase Rho interacting protein (MPRIP), transcript variant 1, mRNA [NM_015134]
RAB11B-AS1	0.177912	0.00297009	RAB11B antisense RNA 1 (RAB11B-AS1), long non-coding RNA [NR_038237]
NHSL1	0.381569	0.00298436	NHS-like 1 (NHSL1), transcript variant 1, mRNA [NM_020464]
MLLT3	4.39655	0.00303329	myeloid/lymphoid or mixed-lineage leukemia (trithorax homolog, Drosophila); translocated to, 3 (MLLT3), transcript variant 1, mRNA [NM_004529]
LCN2	14.5318	0.00304118	lipocalin 2 (LCN2), mRNA [NM_005564]
FPR2	5.38443	0.00304776	formyl peptide receptor 2 (FPR2), transcript variant 1, mRNA [NM_001462]
DOK2	3.88593	0.00307681	docking protein 2, 56kDa (DOK2), mRNA [NM_003974]
DNAL1	2.37827	0.00310504	dynein, axonemal, light chain 1 (DNAL1), transcript variant 1, mRNA [NM_031427]
CORO1A	3.5323	0.00310848	coronin, actin binding protein, 1A (CORO1A), transcript variant 2, mRNA [NM_007074]
PALMD	0.0803184	0.00311048	palmdelphin (PALMD), mRNA [NM_017734]
DAPP1	4.69739	0.00312483	dual adaptor of phosphotyrosine and 3-phosphoinositides (DAPP1), mRNA [NM_014395]
VWDE	10.5459	0.00314758	von Willebrand factor D and EGF domains (VWDE), mRNA [NM_001135924]
CRTC3-AS1	0.39826	0.00315106	CRTC3 antisense RNA 1 (CRTC3-AS1), long non-coding RNA [NR_120372]
GDF10	0.0618752	0.00315202	growth differentiation factor 10 (GDF10), mRNA [NM_004962]
C3orf52	7.20754	0.00315918	chromosome 3 open reading frame 52 (C3orf52), transcript variant 2, mRNA [NM_024616]
GRIN3B	3.32066	0.00318442	glutamate receptor, ionotropic, N-methyl-D-aspartate 3B (GRIN3B), mRNA [NM_138690]
LRRC8B	2.61243	0.00319681	leucine rich repeat containing 8 family, member B (LRRC8B), transcript variant 1, mRNA [NM_015350]
CTLA4	6.79965	0.00320172	cytotoxic T-lymphocyte-associated protein 4 (CTLA4), transcript variant 1, mRNA [NM_005214]
FBXO24	0.472878	0.00320976	F-box protein 24 (FBXO24), transcript variant 1, mRNA [NM_033506]
ADTRP	6.34679	0.0032118	androgen-dependent TFPI-regulating protein (ADTRP), transcript variant 2, mRNA [NM_032744]
ADORA2A-AS1	0.134574	0.00323916	ADORA2A antisense RNA 1 (ADORA2A-AS1), transcript variant 2, long non-coding RNA [NR_028483]
ERICH5	0.376027	0.00325069	glutamate-rich 5 (ERICH5), transcript variant 1, mRNA [NM_173549]
PMPCB	0.472787	0.00325182	peptidase (mitochondrial processing) beta (PMPCB), mRNA [NM_004279]
PVR	0.221299	0.00325679	poliovirus receptor (PVR), transcript variant 1, mRNA [NM_006505]
CSAD	0.425144	0.00327291	cysteine sulfinic acid decarboxylase (CSAD), transcript variant 1, mRNA [NM_015989]
CXADR	0.252594	0.0032793	coxsackie virus and adenovirus receptor (CXADR), transcript variant 1, mRNA [NM_001338]
SNORD3B-1	4.51832	0.00327952	small nucleolar RNA, C/D box 3B-1 (SNORD3B-1), small nucleolar RNA [NR_003271]
PNOC	8.74348	0.00329645	prepronociceptin (PNOC), transcript variant 1, mRNA [NM_006228]
TACC3	2.36489	0.00330126	transforming, acidic coiled-coil containing protein 3 (TACC3), mRNA [NM_006342]
FAM178A	0.428315	0.00330571	family with sequence similarity 178, member A [Source:HGNC Symbol;Acc:HGNC:17814] [ENST00000370271]
NKAPP1	0.489725	0.00330811	NFKB activating protein pseudogene 1 (NKAPP1), non-coding RNA [NR_027131]
MYO1F	3.14437	0.00332132	myosin IF (MYO1F), mRNA [NM_012335]
C1orf220	0.371246	0.00334348	chromosome 1 open reading frame 220 (C1orf220), long non-coding RNA [NR_033186]
NKG7	6.78452	0.00334467	natural killer cell granule protein 7 (NKG7), mRNA [NM_005601]
C17orf62	2.16913	0.00335868	chromosome 17 open reading frame 62 (C17orf62), transcript variant 2, mRNA [NM_001033046]
PLIN1	0.166763	0.00336588	perilipin 1 (PLIN1), transcript variant 1, mRNA [NM_002666]
NIPSNAP1	0.346813	0.00337014	nipsnap homolog 1 (C. elegans) (NIPSNAP1), transcript variant 1, mRNA [NM_003634]
LILRB1	4.82265	0.00337665	leukocyte immunoglobulin-like receptor, subfamily B (with TM and ITIM domains), member 1 (LILRB1), transcript variant 1, mRNA [NM_006669]
CD55	2.4851	0.00337717	CD55 molecule, decay accelerating factor for complement (Cromer blood group) (CD55), transcript variant 1, mRNA [NM_000574]
GPD1L	2.97849	0.00338018	glycerol-3-phosphate dehydrogenase 1-like (GPD1L), mRNA [NM_015141]
PTPN22	5.1956	0.00339327	protein tyrosine phosphatase, non-receptor type 22 (lymphoid) (PTPN22), transcript variant 1, mRNA [NM_015967]
LGI4	0.41075	0.00343593	leucine-rich repeat LGI family, member 4 (LGI4), mRNA [NM_139284]
HLA-DRB1	4.51071	0.00346358	major histocompatibility complex, class II, DR beta 1 (HLA-DRB1), transcript variant 1, mRNA [NM_002124]
MLLT4-AS1	0.236813	0.00346911	MLLT4 antisense RNA 1 (head to head) (MLLT4-AS1), long non-coding RNA [NR_027906]
CD8B	12.2729	0.00347498	CD8b molecule (CD8B), transcript variant 5, mRNA [NM_004931]
PRR13	2.1612	0.00350079	proline rich 13 (PRR13), transcript variant 3, mRNA [NM_001005354]
HLA-J	2.94742	0.00350089	major histocompatibility complex, class I, J (pseudogene) (HLA-J), non-coding RNA [NR_024240]
TAGAP	4.79416	0.00352276	T-cell activation RhoGTPase activating protein (TAGAP), transcript variant 2, mRNA [NM_054114]
IFI16	4.7309	0.00353433	interferon, gamma-inducible protein 16 (IFI16), transcript variant 2, mRNA [NM_005531]
C1QB	5.45444	0.00354021	complement component 1, q subcomponent, B chain (C1QB), mRNA [NM_000491]
MXI1	0.287593	0.00354659	MAX interactor 1, dimerization protein (MXI1), transcript variant 1, mRNA [NM_005962]
C6orf120	0.477712	0.00354758	chromosome 6 open reading frame 120 (C6orf120), mRNA [NM_001029863]
MCOLN2	6.87236	0.00355632	mucolipin 2 (MCOLN2), mRNA [NM_153259]
CTSS	3.99753	0.00356822	cathepsin S (CTSS), transcript variant 1, mRNA [NM_004079]
IGLL5	15.5988	0.00360322	immunoglobulin lambda-like polypeptide 5 (IGLL5), transcript variant 1, mRNA [NM_001178126]
CCL4L2	5.8411	0.00361759	chemokine (C-C motif) ligand 4-like 2 (CCL4L2), transcript variant CCL4L2b2, mRNA [NM_001291470]
PRDM1	3.51069	0.00363328	PR domain containing 1, with ZNF domain (PRDM1), transcript variant 1, mRNA [NM_001198]
TNFSF13B	4.06799	0.00364151	tumor necrosis factor (ligand) superfamily, member 13b (TNFSF13B), transcript variant 1, mRNA [NM_006573]
GBP5	9.36195	0.00365421	guanylate binding protein 5 (GBP5), transcript variant 1, mRNA [NM_052942]
C7orf55	0.383294	0.00369059	chromosome 7 open reading frame 55 (C7orf55), transcript variant 1, mRNA [NM_197964]
ADAMTS13	0.207408	0.00369656	ADAM metallopeptidase with thrombospondin type 1 motif, 13 (ADAMTS13), transcript variant 1, mRNA [NM_139025]
C2orf72	0.193287	0.00370698	chromosome 2 open reading frame 72 (C2orf72), mRNA [NM_001144994]
TMCO6	0.313697	0.0037086	transmembrane and coiled-coil domains 6 (TMCO6), transcript variant 2, mRNA [NM_018502]
MTHFD2	4.76479	0.00371232	methylenetetrahydrofolate dehydrogenase (NADP+ dependent) 2, methenyltetrahydrofolate cyclohydrolase (MTHFD2), transcript variant 1, mRNA [NM_006636]
DDIT4	4.3767	0.00371297	DNA-damage-inducible transcript 4 (DDIT4), mRNA [NM_019058]
EIF4EBP2	0.489163	0.00371446	eukaryotic translation initiation factor 4E binding protein 2 (EIF4EBP2), mRNA [NM_004096]
FGFR4	0.44209	0.00372273	fibroblast growth factor receptor 4 (FGFR4), transcript variant 3, mRNA [NM_213647]
TUBA1B	2.17337	0.00373165	tubulin, alpha 1b (TUBA1B), mRNA [NM_006082]
SCN8A	0.233319	0.00373474	sodium channel, voltage gated, type VIII alpha subunit (SCN8A), transcript variant 1, mRNA [NM_014191]
SLC35G1	0.388382	0.00374316	solute carrier family 35, member G1 (SLC35G1), transcript variant 2, mRNA [NM_153226]
OGFRL1	6.6509	0.00375738	opioid growth factor receptor-like 1 (OGFRL1), mRNA [NM_024576]
CD47	4.18568	0.00375984	CD47 molecule (CD47), transcript variant 2, mRNA [NM_198793]
ITGA4	3.38716	0.00376051	integrin, alpha 4 (antigen CD49D, alpha 4 subunit of VLA-4 receptor) (ITGA4), mRNA [NM_000885]
SIGLEC7	3.32745	0.00377899	sialic acid binding Ig-like lectin 7 (SIGLEC7), transcript variant 1, mRNA [NM_014385]
ASCL2	4.61825	0.00378118	achaete-scute family bHLH transcription factor 2 (ASCL2), mRNA [NM_005170]
SLAMF7	6.93945	0.00378899	SLAM family member 7 (SLAMF7), transcript variant 1, mRNA [NM_021181]
TMEM158	32.837	0.0037918	transmembrane protein 158 (gene/pseudogene) (TMEM158), mRNA [NM_015444]
PARVG	3.2767	0.00379478	parvin, gamma (PARVG), transcript variant 1, mRNA [NM_022141]
KLHL23	0.477632	0.00379644	kelch-like family member 23 (KLHL23), mRNA [NM_144711]
BMP2K	3.15792	0.00382983	BMP2 inducible kinase (BMP2K), transcript variant 1, mRNA [NM_198892]
FYB	3.90391	0.0038341	FYN binding protein (FYB), transcript variant 1, mRNA [NM_001465]
NDUFC2	0.34566	0.00383542	NADH dehydrogenase (ubiquinone) 1, subcomplex unknown, 2, 14.5kDa (NDUFC2), transcript variant 1, mRNA [NM_004549]
GPR65	4.32862	0.00384421	G protein-coupled receptor 65 (GPR65), mRNA [NM_003608]
PTPN7	4.92966	0.00385718	protein tyrosine phosphatase, non-receptor type 7 (PTPN7), transcript variant 2, mRNA [NM_080588]
SAMD8	2.74831	0.00385737	sterile alpha motif domain containing 8 (SAMD8), transcript variant 2, mRNA [NM_144660]
MDM1	2.88049	0.00386486	Mdm1 nuclear protein homolog (mouse) (MDM1), transcript variant 2, mRNA [NM_020128]
ACAP1	6.01757	0.003877	ArfGAP with coiled-coil, ankyrin repeat and PH domains 1 (ACAP1), mRNA [NM_014716]
HCAR3	16.4034	0.003882	hydroxycarboxylic acid receptor 3 (HCAR3), mRNA [NM_006018]
MGST2	0.494319	0.00388765	microsomal glutathione S-transferase 2 (MGST2), transcript variant 1, mRNA [NM_002413]
IMPDH1	3.34315	0.00389167	IMP (inosine 5'-monophosphate) dehydrogenase 1 (IMPDH1), transcript variant 1, mRNA [NM_000883]
CD8A	7.26884	0.00389923	CD8a molecule (CD8A), transcript variant 1, mRNA [NM_001768]
MVB12B	0.471087	0.00390065	multivesicular body subunit 12B (MVB12B), transcript variant 1, mRNA [NM_033446]
HLA-DQA1	6.72701	0.00390798	major histocompatibility complex, class II, DQ alpha 1 (HLA-DQA1), mRNA [NM_002122]
CCR5	4.05083	0.00393561	chemokine (C-C motif) receptor 5 (gene/pseudogene) (CCR5), transcript variant A, mRNA [NM_000579]
SOD2	4.49409	0.00394181	superoxide dismutase 2, mitochondrial (SOD2), transcript variant 2, mRNA [NM_001024465]
FZD5	0.392157	0.00394961	frizzled class receptor 5 (FZD5), mRNA [NM_003468]
SNAI3	3.61442	0.00396005	snail family zinc finger 3 (SNAI3), mRNA [NM_178310]
DFNB31	2.98349	0.00396369	deafness, autosomal recessive 31 [Source:HGNC Symbol;Acc:HGNC:16361] [ENST00000374057]
C17orf96	8.06234	0.00396866	chromosome 17 open reading frame 96 (C17orf96), mRNA [NM_001130677]
ANXA5	2.49712	0.00400664	annexin A5 (ANXA5), mRNA [NM_001154]
SOWAHD	2.45858	0.00401436	sosondowah ankyrin repeat domain family member D (SOWAHD), mRNA [NM_001105576]
EMILIN2	4.34783	0.00401592	elastin microfibril interfacer 2 (EMILIN2), mRNA [NM_032048]
MIR155HG	5.7326	0.00402592	MIR155 host gene (non-protein coding) (MIR155HG), long non-coding RNA [NR_001458]
ZG16B	16.0691	0.00402894	zymogen granule protein 16B (ZG16B), mRNA [NM_145252]
NDUFA6-AS1	0.399836	0.00403059	NDUFA6 antisense RNA 1 (head to head) (NDUFA6-AS1), long non-coding RNA [NR_034118]
MYCL	0.227506	0.00403798	v-myc avian myelocytomatosis viral oncogene lung carcinoma derived homolog (MYCL), transcript variant 1, mRNA [NM_001033081]
APOBEC3G	5.63703	0.00406283	apolipoprotein B mRNA editing enzyme, catalytic polypeptide-like 3G (APOBEC3G), mRNA [NM_021822]
MST1R	12.0941	0.00408675	macrophage stimulating 1 receptor (c-met-related tyrosine kinase) (MST1R), transcript variant 1, mRNA [NM_002447]
TIGIT	5.09567	0.00409015	T cell immunoreceptor with Ig and ITIM domains (TIGIT), mRNA [NM_173799]
PPP1R3G	0.141629	0.00410738	protein phosphatase 1, regulatory subunit 3G (PPP1R3G), mRNA [NM_001145115]
MMP1	7.80719	0.00410835	matrix metallopeptidase 1 (interstitial collagenase) (MMP1), transcript variant 1, mRNA [NM_002421]
MS4A6A	3.91783	0.00413566	membrane-spanning 4-domains, subfamily A, member 6A (MS4A6A), transcript variant 2, mRNA [NM_022349]
C1QA	5.17621	0.00413991	complement component 1, q subcomponent, A chain (C1QA), mRNA [NM_015991]
RNF6	2.09352	0.00414136	ring finger protein (C3H2C3 type) 6 (RNF6), transcript variant 1, mRNA [NM_005977]
ST3GAL3	0.492779	0.00415037	ST3 beta-galactoside alpha-2,3-sialyltransferase 3 (ST3GAL3), transcript variant 1, mRNA [NM_174963]
IRAK3	5.82774	0.00416762	interleukin-1 receptor-associated kinase 3 (IRAK3), transcript variant 1, mRNA [NM_007199]
HLA-A	4.12758	0.00418512	major histocompatibility complex, class I, A (HLA-A), transcript variant 1 (A*03:01:0:01 allele), mRNA [NM_002116]
SYDE2	0.267803	0.0041988	synapse defective 1, Rho GTPase, homolog 2 (C. elegans) (SYDE2), mRNA [NM_032184]
SNHG22	0.386919	0.00423064	small nucleolar RNA host gene 22 (non-protein coding) (SNHG22), long non-coding RNA [NR_117096]
SARDH	0.19258	0.00423597	sarcosine dehydrogenase (SARDH), transcript variant 2, mRNA [NM_001134707]
TCEB1	2.23413	0.00424784	transcription elongation factor B (SIII), polypeptide 1 (15kDa, elongin C) (TCEB1), transcript variant 1, mRNA [NM_005648]
RGS2	3.22917	0.00427539	regulator of G-protein signaling 2 (RGS2), mRNA [NM_002923]
INHBB	0.190678	0.00428317	inhibin, beta B (INHBB), mRNA [NM_002193]
CD33	3.58666	0.00428688	CD33 molecule (CD33), transcript variant 1, mRNA [NM_001772]
KLF12	0.25271	0.00429222	Kruppel-like factor 12 (KLF12), mRNA [NM_007249]
PTGS1	4.52045	0.00434229	prostaglandin-endoperoxide synthase 1 (prostaglandin G/H synthase and cyclooxygenase) (PTGS1), transcript variant 1, mRNA [NM_000962]
HAPLN3	7.73745	0.00434593	hyaluronan and proteoglycan link protein 3 (HAPLN3), mRNA [NM_178232]
NFE2L3	6.21597	0.00434931	nuclear factor, erythroid 2-like 3 (NFE2L3), mRNA [NM_004289]
INPP5A	0.447268	0.00436692	inositol polyphosphate-5-phosphatase, 40kDa (INPP5A), mRNA [NM_005539]
CD300A	4.63784	0.00438394	CD300a molecule (CD300A), transcript variant 1, mRNA [NM_007261]
YBEY	0.41769	0.00439227	ybeY metallopeptidase (putative) (YBEY), transcript variant 1, mRNA [NM_058181]
SLC52A2	3.66907	0.00439822	solute carrier family 52 (riboflavin transporter), member 2 (SLC52A2), transcript variant 1, mRNA [NM_024531]
AIM2	6.21599	0.00440175	absent in melanoma 2 (AIM2), mRNA [NM_004833]
FAM179A	4.99832	0.00440882	family with sequence similarity 179, member A (FAM179A), mRNA [NM_199280]
SBNO2	2.36948	0.00441798	strawberry notch homolog 2 (Drosophila) (SBNO2), transcript variant 1, mRNA [NM_014963]
SLC2A5	5.54257	0.00442159	solute carrier family 2 (facilitated glucose/fructose transporter), member 5 (SLC2A5), transcript variant 1, mRNA [NM_003039]
CD300C	3.85198	0.00444605	CD300c molecule (CD300C), mRNA [NM_006678]
PPP1R3D	2.62258	0.0044604	protein phosphatase 1, regulatory subunit 3D (PPP1R3D), mRNA [NM_006242]
PPP2R1B	0.238517	0.00446508	protein phosphatase 2, regulatory subunit A, beta (PPP2R1B), transcript variant 1, mRNA [NM_002716]
LILRB2	4.81662	0.00447297	leukocyte immunoglobulin-like receptor, subfamily B (with TM and ITIM domains), member 2 (LILRB2), transcript variant 1, mRNA [NM_005874]
HLA-B	2.11176	0.00448819	major histocompatibility complex, class I, B (HLA-B), mRNA [NM_005514]
BUB1	2.70608	0.00453674	BUB1 mitotic checkpoint serine/threonine kinase (BUB1), transcript variant 1, mRNA [NM_004336]
MGC16025	14.3668	0.00454949	uncharacterized LOC85009 (MGC16025), long non-coding RNA [NR_026664]
F5	0.106598	0.004566	coagulation factor V (proaccelerin, labile factor) (F5), mRNA [NM_000130]
SACS	2.986	0.00458091	sacsin molecular chaperone (SACS), transcript variant 1, mRNA [NM_014363]
MLKL	2.45625	0.00458615	mixed lineage kinase domain-like (MLKL), transcript variant 1, mRNA [NM_152649]
FASLG	7.62773	0.00458692	Fas ligand (TNF superfamily, member 6) (FASLG), transcript variant 1, mRNA [NM_000639]
LRRC75B	0.297333	0.00459355	leucine rich repeat containing 75B (LRRC75B), mRNA [NM_207644]
CRY2	0.384266	0.00460181	cryptochrome circadian clock 2 (CRY2), transcript variant 1, mRNA [NM_021117]
SNX2	0.283725	0.00463869	sorting nexin 2 (SNX2), transcript variant 2, mRNA [NM_001278199]
SHANK3	0.276567	0.00464906	SH3 and multiple ankyrin repeat domains 3 (SHANK3), mRNA [NM_033517]
RGL1	2.37064	0.00465055	ral guanine nucleotide dissociation stimulator-like 1 (RGL1), transcript variant 1, mRNA [NM_015149]
GPER1	0.129865	0.00467831	G protein-coupled estrogen receptor 1 (GPER1), transcript variant 3, mRNA [NM_001039966]
LCP2	4.14748	0.00473152	lymphocyte cytosolic protein 2 (SH2 domain containing leukocyte protein of 76kDa) (LCP2), mRNA [NM_005565]
HENMT1	3.98732	0.00474536	HEN1 methyltransferase homolog 1 (Arabidopsis) (HENMT1), transcript variant 1, mRNA [NM_144584]
CLECL1	3.93364	0.00477248	C-type lectin-like 1 (CLECL1), transcript variant 1, mRNA [NM_172004]
TEX40	3.88094	0.00481197	testis expressed 40 (TEX40), mRNA [NM_001039496]
RUNX3	5.32526	0.00482674	runt-related transcription factor 3 (RUNX3), transcript variant 1, mRNA [NM_001031680]
RILPL2	2.14476	0.00484417	Rab interacting lysosomal protein-like 2 [Source:HGNC Symbol;Acc:HGNC:28787] [ENST00000280571]
CST7	6.63384	0.00485357	cystatin F (leukocystatin) (CST7), mRNA [NM_003650]
ZFP14	0.454461	0.00487789	ZFP14 zinc finger protein (ZFP14), transcript variant 2, mRNA [NM_020917]
CYP2B6	0.029965	0.00488244	cytochrome P450, family 2, subfamily B, polypeptide 6 (CYP2B6), mRNA [NM_000767]
TMEM237	2.25586	0.00489025	transmembrane protein 237 (TMEM237), transcript variant 1, mRNA [NM_001044385]
ERCC6L	2.58656	0.00489193	excision repair cross-complementation group 6-like (ERCC6L), mRNA [NM_017669]
C1QC	4.60056	0.00489568	complement component 1, q subcomponent, C chain (C1QC), transcript variant 2, mRNA [NM_172369]
CD37	3.97586	0.00490093	CD37 molecule (CD37), transcript variant 1, mRNA [NM_001774]
MIR600HG	0.348426	0.00492281	MIR600 host gene (non-protein coding) (MIR600HG), long non-coding RNA [NR_026677]
JAK3	6.68757	0.00492673	Janus kinase 3 (JAK3), mRNA [NM_000215]
TMEM143	0.49668	0.00493903	transmembrane protein 143 [Source:HGNC Symbol;Acc:HGNC:25603] [ENST00000377431]
DCAKD	0.488693	0.00496131	dephospho-CoA kinase domain containing (DCAKD), transcript variant 1, mRNA [NM_024819]
ALDOA	3.75153	0.0049654	aldolase A, fructose-bisphosphate (ALDOA), transcript variant 1, mRNA [NM_000034]
GNGT2	3.34214	0.0049768	guanine nucleotide binding protein (G protein), gamma transducing activity polypeptide 2 (GNGT2), transcript variant 1, mRNA [NM_031498]
APOBEC3C	4.52276	0.00497776	apolipoprotein B mRNA editing enzyme, catalytic polypeptide-like 3C (APOBEC3C), mRNA [NM_014508]
CCL5	9.89863	0.00500973	chemokine (C-C motif) ligand 5 (CCL5), transcript variant 1, mRNA [NM_002985]
LAMP3	5.87392	0.00501228	lysosomal-associated membrane protein 3 (LAMP3), mRNA [NM_014398]
TANC2	5.37942	0.00501942	tetratricopeptide repeat, ankyrin repeat and coiled-coil containing 2 (TANC2), mRNA [NM_025185]
SIGLEC10	7.06493	0.00502736	sialic acid binding Ig-like lectin 10 (SIGLEC10), transcript variant 1, mRNA [NM_033130]
ULBP1	4.43848	0.00504201	UL16 binding protein 1 (ULBP1), mRNA [NM_025218]
SLC17A9	0.3192	0.00504347	solute carrier family 17 (vesicular nucleotide transporter), member 9 (SLC17A9), transcript variant 2, mRNA [NM_001302643]
IL2RG	4.19378	0.00504844	interleukin 2 receptor, gamma (IL2RG), mRNA [NM_000206]
FHAD1	7.02101	0.00505848	forkhead-associated (FHA) phosphopeptide binding domain 1 (FHAD1), mRNA [NM_052929]
TNRC18	5.47556	0.00506531	trinucleotide repeat containing 18 (TNRC18), mRNA [NM_001080495]
PFKP	8.77269	0.0051119	phosphofructokinase, platelet (PFKP), transcript variant 1, mRNA [NM_002627]
TEF	0.403435	0.00512261	thyrotrophic embryonic factor (TEF), transcript variant 1, mRNA [NM_003216]
LAIR1	3.75296	0.00513529	leukocyte-associated immunoglobulin-like receptor 1 (LAIR1), transcript variant a, mRNA [NM_002287]
RIPK3	3.37947	0.00514984	receptor-interacting serine-threonine kinase 3 (RIPK3), mRNA [NM_006871]
CEP128	2.49975	0.00515882	centrosomal protein 128kDa (CEP128), mRNA [NM_152446]
NLRC5	3.04417	0.00516915	NLR family, CARD domain containing 5 (NLRC5), mRNA [NM_032206]
SEMA4D	4.96286	0.00516943	sema domain, immunoglobulin domain (Ig), transmembrane domain (TM) and short cytoplasmic domain, (semaphorin) 4D (SEMA4D), transcript variant 1, mRNA [NM_006378]
FGFR1OP2	2.37754	0.00516947	FGFR1 oncogene partner 2 (FGFR1OP2), transcript variant 3, mRNA [NM_001171888]
COMMD6	0.362387	0.00518868	COMM domain containing 6 (COMMD6), transcript variant 1, mRNA [NM_203497]
MRPL23-AS1	0.421302	0.00519886	MRPL23 antisense RNA 1 (MRPL23-AS1), long non-coding RNA [NR_024471]
INPP5D	3.08022	0.00520826	inositol polyphosphate-5-phosphatase, 145kDa (INPP5D), transcript variant 1, mRNA [NM_001017915]
ARHGAP39	2.55613	0.00521279	Rho GTPase activating protein 39 (ARHGAP39), mRNA [NM_025251]
HSD17B11	0.392147	0.00521288	hydroxysteroid (17-beta) dehydrogenase 11 (HSD17B11), mRNA [NM_016245]
CCER2	0.389987	0.00522836	coiled-coil glutamate-rich protein 2 (CCER2), mRNA [NM_001243212]
ABCA8	0.141631	0.00523292	ATP-binding cassette, sub-family A (ABC1), member 8 (ABCA8), transcript variant 2, mRNA [NM_007168]
GPR183	3.72327	0.00525402	G protein-coupled receptor 183 (GPR183), mRNA [NM_004951]
CHN2	0.283551	0.00525506	chimerin 2 (CHN2), transcript variant 4, mRNA [NM_001293070]
FMO5	0.105352	0.00527564	flavin containing monooxygenase 5 (FMO5), transcript variant 2, mRNA [NM_001144829]
MPZL1	2.12579	0.00527638	myelin protein zero-like 1 (MPZL1), transcript variant 2, mRNA [NM_024569]
ANKDD1A	2.56581	0.0053041	ankyrin repeat and death domain containing 1A [Source:HGNC Symbol;Acc:HGNC:28002] [ENST00000395720]
PLK4	2.40776	0.00532308	polo-like kinase 4 (PLK4), transcript variant 1, mRNA [NM_014264]
VIM-AS1	4.3509	0.00532762	VIM antisense RNA 1 (VIM-AS1), transcript variant 1, long non-coding RNA [NR_108061]
MAVS	0.485188	0.0053813	mitochondrial antiviral signaling protein (MAVS), transcript variant 1, mRNA [NM_020746]
MYLK-AS1	0.400634	0.00539075	MYLK antisense RNA 1 (MYLK-AS1), transcript variant 1, long non-coding RNA [NR_038266]
EPHB4	0.296297	0.00539112	EPH receptor B4 (EPHB4), mRNA [NM_004444]
MNDA	3.58215	0.00539364	myeloid cell nuclear differentiation antigen (MNDA), mRNA [NM_002432]
TRIM78P	2.67065	0.00539778	TRIpartite motif protein pseudogene mRNA sequence. [AF230412]
IHH	0.111516	0.00542812	indian hedgehog (IHH), mRNA [NM_002181]
VLDLR	5.5493	0.0054282	very low density lipoprotein receptor (VLDLR), transcript variant 1, mRNA [NM_003383]
HCP5	2.00888	0.00545771	HLA complex P5 (non-protein coding) (HCP5), long non-coding RNA [NR_040662]
BNIP3L	2.3245	0.00548362	BCL2/adenovirus E1B 19kDa interacting protein 3-like (BNIP3L), mRNA [NM_004331]
RHOH	3.91823	0.00550565	ras homolog family member H (RHOH), transcript variant 6, mRNA [NM_004310]
LYPD1	7.64825	0.00552514	LY6/PLAUR domain containing 1 (LYPD1), transcript variant 1, mRNA [NM_144586]
TNFRSF11A	4.71125	0.00552813	tumor necrosis factor receptor superfamily, member 11a, NFKB activator (TNFRSF11A), transcript variant 1, mRNA [NM_003839]
SUSD1	2.33284	0.00552917	sushi domain containing 1 (SUSD1), transcript variant 2, mRNA [NM_022486]
CD44	5.91443	0.00553091	CD44 molecule (Indian blood group) (CD44), transcript variant 1, mRNA [NM_000610]
TENM3	3.40765	0.00554664	teneurin transmembrane protein 3 (TENM3), mRNA [NM_001080477]
TRGV7	2.7136	0.00555197	T cell receptor gamma variable 7 pseudogene, mRNA (cDNA clone IMAGE:5210958). [BC027954]
GSKIP	2.11468	0.00555779	GSK3B interacting protein (GSKIP), transcript variant 2, mRNA [NM_016472]
SLC5A9	0.222105	0.00556781	solute carrier family 5 (sodium/sugar cotransporter), member 9 (SLC5A9), transcript variant 2, mRNA [NM_001011547]
SOX13	0.459123	0.00556947	SRY (sex determining region Y)-box 13 [Source:HGNC Symbol;Acc:HGNC:11192] [ENST00000367203]
RENBP	5.78482	0.00558669	renin binding protein (RENBP), mRNA [NM_002910]
CFTR	7.03301	0.00558698	cystic fibrosis transmembrane conductance regulator (ATP-binding cassette sub-family C, member 7) (CFTR), mRNA [NM_000492]
RPL22	0.428548	0.00559256	ribosomal protein L22 (RPL22), mRNA [NM_000983]
SELM	4.12829	0.00559941	selenoprotein M (SELM), mRNA [NM_080430]
UCP2	4.67389	0.00560185	uncoupling protein 2 (mitochondrial, proton carrier) (UCP2), mRNA [NM_003355]
TTC38	0.377249	0.00560431	tetratricopeptide repeat domain 38 (TTC38), mRNA [NM_017931]
MAP4K1	2.8312	0.00561866	mitogen-activated protein kinase kinase kinase kinase 1 (MAP4K1), transcript variant 1, mRNA [NM_001042600]
ADCY7	2.74262	0.00563228	adenylate cyclase 7 (ADCY7), transcript variant 1, mRNA [NM_001114]
DOCK8	3.55679	0.00564008	dedicator of cytokinesis 8 (DOCK8), transcript variant 1, mRNA [NM_203447]
MUT	0.31063	0.00566294	methylmalonyl CoA mutase (MUT), mRNA [NM_000255]
APOBEC3H	5.75089	0.0056682	apolipoprotein B mRNA editing enzyme, catalytic polypeptide-like 3H (APOBEC3H), transcript variant SV-183, mRNA [NM_181773]
GCA	2.9626	0.00567703	grancalcin, EF-hand calcium binding protein (GCA), mRNA [NM_012198]
SLC41A1	2.74711	0.00567851	solute carrier family 41 (magnesium transporter), member 1 (SLC41A1), mRNA [NM_173854]
CSF1R	3.37958	0.00569294	colony stimulating factor 1 receptor (CSF1R), transcript variant 1, mRNA [NM_005211]
ARHGAP9	3.61586	0.0056983	Rho GTPase activating protein 9 (ARHGAP9), transcript variant 1, mRNA [NM_032496]
LPAR5	4.26005	0.00570173	lysophosphatidic acid receptor 5 (LPAR5), transcript variant 1, mRNA [NM_020400]
FAM91A1	2.88708	0.0057066	family with sequence similarity 91, member A1 (FAM91A1), mRNA [NM_144963]
AIF1	3.82118	0.00573321	allograft inflammatory factor 1 (AIF1), transcript variant 2, mRNA [NM_004847]
RPRML	0.247058	0.00576039	reprimo-like (RPRML), mRNA [NM_203400]
SH3D19	0.435603	0.00577453	SH3 domain containing 19 (SH3D19), transcript variant 1, mRNA [NM_001009555]
CD74	5.44851	0.00578446	CD74 molecule, major histocompatibility complex, class II invariant chain (CD74), transcript variant 3, mRNA [NM_001025158]
ERBB3	0.3408	0.00580342	v-erb-b2 avian erythroblastic leukemia viral oncogene homolog 3 (ERBB3), transcript variant 1, mRNA [NM_001982]
LIMCH1	4.29502	0.00581743	LIM and calponin homology domains 1 (LIMCH1), transcript variant 1, mRNA [NM_014988]
SLC25A19	2.14332	0.00581836	solute carrier family 25 (mitochondrial thiamine pyrophosphate carrier), member 19 (SLC25A19), transcript variant 1, mRNA [NM_001126121]
AS3MT	0.18554	0.00582229	arsenite methyltransferase (AS3MT), mRNA [NM_020682]
GALNT6	3.87543	0.00582874	polypeptide N-acetylgalactosaminyltransferase 6 (GALNT6), mRNA [NM_007210]
CYB5D2	0.350042	0.00583694	cytochrome b5 domain containing 2 (CYB5D2), transcript variant 1, mRNA [NM_144611]
DAAM2	0.442837	0.00584555	dishevelled associated activator of morphogenesis 2 (DAAM2), transcript variant 2, mRNA [NM_015345]
ITIH2	0.103893	0.00589953	inter-alpha-trypsin inhibitor heavy chain 2 (ITIH2), mRNA [NM_002216]
TMEM164	3.34236	0.00590742	transmembrane protein 164 (TMEM164), transcript variant 2, mRNA [NM_032227]
SIX1	10.4259	0.00590848	SIX homeobox 1 (SIX1), mRNA [NM_005982]
GPD2	2.07249	0.0059203	glycerol-3-phosphate dehydrogenase 2 (mitochondrial) (GPD2), transcript variant 1, mRNA [NM_001083112]
ACTR3	2.26637	0.0059204	ARP3 actin-related protein 3 homolog (yeast) (ACTR3), transcript variant 1, mRNA [NM_005721]
WDR62	2.11241	0.00592298	WD repeat domain 62 (WDR62), transcript variant 1, mRNA [NM_001083961]
GFI1	5.23293	0.00595216	growth factor independent 1 transcription repressor (GFI1), transcript variant 1, mRNA [NM_005263]
ADCY10P1	0.26636	0.00597335	adenylate cyclase 10 (soluble) pseudogene 1 (ADCY10P1), non-coding RNA [NR_026938]
NPC2	2.2481	0.00599045	Niemann-Pick disease, type C2 (NPC2), mRNA [NM_006432]
RUNX1	2.67382	0.00600611	runt-related transcription factor 1 (RUNX1), transcript variant 2, mRNA [NM_001001890]
RNFT2	2.61441	0.00601368	ring finger protein, transmembrane 2 (RNFT2), transcript variant 2, mRNA [NM_032814]
APOBEC3F	4.20481	0.00603553	apolipoprotein B mRNA editing enzyme, catalytic polypeptide-like 3F (APOBEC3F), transcript variant 1, mRNA [NM_145298]
ST8SIA4	2.94983	0.00604085	ST8 alpha-N-acetyl-neuraminide alpha-2,8-sialyltransferase 4 (ST8SIA4), transcript variant 1, mRNA [NM_005668]
1-Mar	0.22445	0.0060489	mitochondrial amidoxime reducing component 1 (MARC1), mRNA [NM_022746]
COLEC12	6.26537	0.00607825	collectin sub-family member 12 (COLEC12), mRNA [NM_130386]
LGALS9	4.41428	0.00608212	lectin, galactoside-binding, soluble, 9 (LGALS9), transcript variant 1, mRNA [NM_009587]
PROZ	0.18235	0.00608778	protein Z, vitamin K-dependent plasma glycoprotein (PROZ), transcript variant 2, mRNA [NM_003891]
KIR2DS2	2.87608	0.00609829	killer cell immunoglobulin-like receptor, two domains, short cytoplasmic tail, 2 (KIR2DS2), transcript variant 1, mRNA [NM_012312]
CLEC16A	3.94781	0.00613773	C-type lectin domain family 16, member A (CLEC16A), transcript variant 2, mRNA [NM_001243403]
SLC7A2	0.252803	0.00614506	solute carrier family 7 (cationic amino acid transporter, y+ system), member 2 (SLC7A2), transcript variant 2, mRNA [NM_001008539]
HLA-DRA	4.16035	0.00614792	major histocompatibility complex, class II, DR alpha (HLA-DRA), mRNA [NM_019111]
ZNF337-AS1	0.410837	0.0061771	ZNF337 antisense RNA 1 (ZNF337-AS1), transcript variant 1, long non-coding RNA [NR_126465]
CDPF1	0.474274	0.00620661	cysteine-rich, DPF motif domain containing 1 (CDPF1), mRNA [NM_207327]
LAG3	9.43567	0.00620916	lymphocyte-activation gene 3 (LAG3), mRNA [NM_002286]
SCN4A	0.365436	0.00621695	sodium channel, voltage gated, type IV alpha subunit (SCN4A), mRNA [NM_000334]
TP73	0.489621	0.00621766	tumor protein p73 (TP73), transcript variant 1, mRNA [NM_005427]
CENPV	0.406295	0.00621865	centromere protein V (CENPV), mRNA [NM_181716]
TGFBI	0.494362	0.00624506	transforming growth factor, beta-induced, 68kDa (TGFBI), mRNA [NM_000358]
GSTM1	3.1856	0.00627145	glutathione S-transferase mu 1 (GSTM1), transcript variant 2, mRNA [NM_146421]
LGALS9C	4.42328	0.00628077	lectin, galactoside-binding, soluble, 9C (LGALS9C), mRNA [NM_001040078]
MCTP2	19.608	0.00628306	multiple C2 domains, transmembrane 2 (MCTP2), transcript variant 1, mRNA [NM_018349]
FARP1	0.28204	0.00629005	FERM, RhoGEF (ARHGEF) and pleckstrin domain protein 1 (chondrocyte-derived) (FARP1), transcript variant 1, mRNA [NM_005766]
GZMH	7.81155	0.00629895	granzyme H (cathepsin G-like 2, protein h-CCPX) (GZMH), transcript variant 1, mRNA [NM_033423]
ITGB7	3.03917	0.00630178	integrin, beta 7 (ITGB7), transcript variant 1, mRNA [NM_000889]
SERPIND1	0.0973544	0.0063033	serpin peptidase inhibitor, clade D (heparin cofactor), member 1 (SERPIND1), mRNA [NM_000185]
MLLT4	0.481842	0.00631413	myeloid/lymphoid or mixed-lineage leukemia (trithorax homolog, Drosophila); translocated to, 4 (MLLT4), transcript variant 4, mRNA [NM_001291964]
PNPT1	2.42578	0.00632666	polyribonucleotide nucleotidyltransferase 1 (PNPT1), mRNA [NM_033109]
BASP1	3.53336	0.0063343	brain abundant, membrane attached signal protein 1 (BASP1), transcript variant 1, mRNA [NM_006317]
CD300LF	3.33616	0.00634093	CD300 molecule-like family member f (CD300LF), transcript variant 1, mRNA [NM_139018]
EPSTI1	5.5296	0.00635914	epithelial stromal interaction 1 (breast) (EPSTI1), transcript variant 2, mRNA [NM_033255]
TWSG1	2.27221	0.00643447	twisted gastrulation BMP signaling modulator 1 (TWSG1), mRNA [NM_020648]
QPCT	11.7839	0.00645433	glutaminyl-peptide cyclotransferase (QPCT), mRNA [NM_012413]
BRWD1	0.465242	0.00646088	bromodomain and WD repeat domain containing 1 (BRWD1), transcript variant 1, mRNA [NM_018963]
PCED1B	3.16122	0.00647715	PC-esterase domain containing 1B (PCED1B), transcript variant 1, mRNA [NM_138371]
GRAMD1A	2.32498	0.00647731	GRAM domain containing 1A (GRAMD1A), transcript variant 2, mRNA [NM_001136199]
RCSD1	2.90328	0.00649129	RCSD domain containing 1 (RCSD1), mRNA [NM_052862]
BPHL	0.38955	0.00650041	biphenyl hydrolase-like (serine hydrolase) (BPHL), transcript variant 1, mRNA [NM_004332]
SYK	3.58506	0.00650197	spleen tyrosine kinase (SYK), transcript variant 1, mRNA [NM_003177]
IRS1	0.290492	0.00651026	insulin receptor substrate 1 (IRS1), mRNA [NM_005544]
ADH1A	0.112621	0.00651199	alcohol dehydrogenase 1A (class I), alpha polypeptide (ADH1A), mRNA [NM_000667]
CD27	6.10195	0.00653622	CD27 molecule (CD27), mRNA [NM_001242]
NOD2	2.72519	0.00654052	nucleotide-binding oligomerization domain containing 2 (NOD2), transcript variant 1, mRNA [NM_022162]
SIRT5	0.420717	0.00656985	sirtuin 5 (SIRT5), transcript variant 1, mRNA [NM_012241]
CYTH4	3.7322	0.00657119	cytohesin 4 (CYTH4), mRNA [NM_013385]
GREB1	0.0410324	0.00657972	growth regulation by estrogen in breast cancer 1 (GREB1), transcript variant a, mRNA [NM_014668]
TBC1D27	0.42669	0.00659262	TBC1 domain family, member 27 [Source:HGNC Symbol;Acc:HGNC:28104] [ENST00000261651]
SOCS1	5.84314	0.00660999	suppressor of cytokine signaling 1 (SOCS1), mRNA [NM_003745]
SEC63	0.450689	0.00662759	SEC63 homolog (S. cerevisiae) (SEC63), mRNA [NM_007214]
TRIM52-AS1	0.376733	0.00662956	TRIM52 antisense RNA 1 (head to head) (TRIM52-AS1), transcript variant 1, long non-coding RNA [NR_102759]
CD19	9.71659	0.00663541	CD19 molecule (CD19), transcript variant 2, mRNA [NM_001770]
OTUD6B-AS1	2.15755	0.00663636	OTUD6B antisense RNA 1 (head to head) (OTUD6B-AS1), transcript variant 2, long non-coding RNA [NR_110439]
PTPRC	3.69677	0.00667167	protein tyrosine phosphatase, receptor type, C (PTPRC), transcript variant 1, mRNA [NM_002838]
ANKRD37	2.42119	0.00675148	ankyrin repeat domain 37 (ANKRD37), mRNA [NM_181726]
LRRC8C	2.82521	0.00677513	leucine rich repeat containing 8 family, member C (LRRC8C), mRNA [NM_032270]
DOCK10	4.83717	0.00677945	dedicator of cytokinesis 10 (DOCK10), transcript variant DOCK10.1, mRNA [NM_014689]
MPST	0.318279	0.00679721	mercaptopyruvate sulfurtransferase (MPST), transcript variant 3, mRNA [NM_001130517]
FAM46C	7.07298	0.00680153	family with sequence similarity 46, member C (FAM46C), mRNA [NM_017709]
MTFR2	2.24017	0.00680462	mitochondrial fission regulator 2 (MTFR2), transcript variant 2, mRNA [NM_138419]
C1orf162	3.30679	0.00682548	chromosome 1 open reading frame 162 (C1orf162), transcript variant 1, mRNA [NM_174896]
EVI2B	3.41809	0.00682878	ecotropic viral integration site 2B (EVI2B), mRNA [NM_006495]
SLC8A1	3.90433	0.00684278	solute carrier family 8 (sodium/calcium exchanger), member 1 (SLC8A1), transcript variant A, mRNA [NM_021097]
PTPN6	2.2736	0.00687281	protein tyrosine phosphatase, non-receptor type 6 (PTPN6), transcript variant 1, mRNA [NM_002831]
RAB33A	3.00194	0.00688178	RAB33A, member RAS oncogene family (RAB33A), mRNA [NM_004794]
FADS2	4.96841	0.00688186	fatty acid desaturase 2 (FADS2), transcript variant 1, mRNA [NM_004265]
WWTR1	5.28505	0.00690792	WW domain containing transcription regulator 1 (WWTR1), transcript variant 1, mRNA [NM_015472]
NPAP1	0.427542	0.00690945	nuclear pore associated protein 1 (NPAP1), mRNA [NM_018958]
TRAT1	4.7349	0.00692154	T cell receptor associated transmembrane adaptor 1 (TRAT1), mRNA [NM_016388]
FAM64A	4.05292	0.006923	family with sequence similarity 64, member A (FAM64A), transcript variant 2, mRNA [NM_001195228]
MTMR10	0.445475	0.00692702	myotubularin related protein 10 (MTMR10), mRNA [NM_017762]
G6PC	0.0284018	0.00693462	glucose-6-phosphatase, catalytic subunit (G6PC), transcript variant 1, mRNA [NM_000151]
CARD9	4.52996	0.0069422	caspase recruitment domain family, member 9 (CARD9), transcript variant 1, mRNA [NM_052813]
FAM214B	2.13165	0.00695551	family with sequence similarity 214, member B (FAM214B), mRNA [NM_025182]
SLC7A6	2.62788	0.00696003	solute carrier family 7 (amino acid transporter light chain, y+L system), member 6 (SLC7A6), transcript variant 1, mRNA [NM_001076785]
ULBP2	5.3186	0.0069822	UL16 binding protein 2 (ULBP2), mRNA [NM_025217]
CFD	4.33795	0.00699686	complement factor D (adipsin) (CFD), mRNA [NM_001928]
MACROD2	0.491434	0.00700841	MACRO domain containing 2 [Source:HGNC Symbol;Acc:HGNC:16126] [ENST00000462552]
AKAP9	0.491837	0.00701506	A kinase (PRKA) anchor protein 9 (AKAP9), transcript variant 2, mRNA [NM_005751]
DCUN1D5	0.386045	0.0070152	DCN1, defective in cullin neddylation 1, domain containing 5 (DCUN1D5), mRNA [NM_032299]
SAMD9L	4.06318	0.00701521	sterile alpha motif domain containing 9-like [Source:HGNC Symbol;Acc:HGNC:1349] [ENST00000411955]
NR2F2	0.378598	0.00702156	nuclear receptor subfamily 2, group F, member 2 (NR2F2), transcript variant 1, mRNA [NM_021005]
WDYHV1	2.95369	0.00703698	WDYHV motif containing 1 (WDYHV1), transcript variant 1, mRNA [NM_018024]
RNF145	2.38868	0.00705108	ring finger protein 145 (RNF145), transcript variant 2, mRNA [NM_144726]
TPBG	8.9399	0.00705949	trophoblast glycoprotein (TPBG), transcript variant 1, mRNA [NM_006670]
B2M	2.93362	0.00706164	beta-2-microglobulin (B2M), mRNA [NM_004048]
SH2B2	2.06509	0.00707453	SH2B adaptor protein 2 (SH2B2), mRNA [NM_020979]
RGS5	0.239238	0.00708029	regulator of G-protein signaling 5 (RGS5), transcript variant 1, mRNA [NM_003617]
MYO1G	3.37523	0.00709574	myosin IG (MYO1G), mRNA [NM_033054]
CCL14	0.195084	0.00710897	chemokine (C-C motif) ligand 14 (CCL14), transcript variant 3, mRNA [NM_032963]
HLA-F	3.42075	0.0071401	major histocompatibility complex, class I, F (HLA-F), transcript variant 2, mRNA [NM_018950]
TCF7L1	0.389067	0.00716514	transcription factor 7-like 1 (T-cell specific, HMG-box) (TCF7L1), mRNA [NM_031283]
TLR1	3.05045	0.00717122	toll-like receptor 1 (TLR1), mRNA [NM_003263]
SNAR-B2	11.3855	0.00717431	small ILF3/NF90-associated RNA B2 (SNAR-B2), small nuclear RNA [NR_024230]
SRP14-AS1	0.37737	0.00718497	SRP14 antisense RNA1 (head to head) (SRP14-AS1), transcript variant 1, long non-coding RNA [NR_040059]
SH3BGRL3	2.19348	0.00718786	SH3 domain binding glutamate-rich protein like 3 (SH3BGRL3), mRNA [NM_031286]
TXNDC16	0.426841	0.00720686	thioredoxin domain containing 16 (TXNDC16), transcript variant 1, mRNA [NM_020784]
CD38	10.0327	0.00721082	CD38 molecule (CD38), mRNA [NM_001775]
MSN	2.61622	0.00721698	moesin (MSN), mRNA [NM_002444]
HLA-DPA1	3.81912	0.00725231	major histocompatibility complex, class II, DP alpha 1 (HLA-DPA1), transcript variant 1, mRNA [NM_033554]
PRF1	4.45612	0.00725928	perforin 1 (pore forming protein) (PRF1), transcript variant 1, mRNA [NM_005041]
OGFOD1	2.11795	0.00728793	2-oxoglutarate and iron-dependent oxygenase domain containing 1 (OGFOD1), mRNA [NM_018233]
CDCP1	9.03983	0.00731483	CUB domain containing protein 1 (CDCP1), transcript variant 1, mRNA [NM_022842]
CASP1	3.39469	0.00733991	caspase 1, apoptosis-related cysteine peptidase (CASP1), transcript variant alpha, mRNA [NM_033292]
SCIMP	2.52137	0.0073641	SLP adaptor and CSK interacting membrane protein (SCIMP), transcript variant 1, mRNA [NM_207103]
CRTAM	5.26669	0.0073748	cytotoxic and regulatory T cell molecule (CRTAM), mRNA [NM_019604]
CXorf21	4.33288	0.00738323	chromosome X open reading frame 21 (CXorf21), mRNA [NM_025159]
LRP5	0.34881	0.00741011	low density lipoprotein receptor-related protein 5 (LRP5), transcript variant 1, mRNA [NM_002335]
TIRAP	0.448486	0.00741227	toll-interleukin 1 receptor (TIR) domain containing adaptor protein (TIRAP), transcript variant 3, mRNA [NM_001039661]
ABLIM2	10.1718	0.00741423	actin binding LIM protein family, member 2 (ABLIM2), transcript variant 7, mRNA [NM_001130088]
COMMD8	2.38388	0.00743432	COMM domain containing 8 (COMMD8), mRNA [NM_017845]
RBPJ	2.3229	0.00745298	recombination signal binding protein for immunoglobulin kappa J region (RBPJ), transcript variant 4, mRNA [NM_203284]
LDHB	3.55763	0.00746091	lactate dehydrogenase B (LDHB), transcript variant 1, mRNA [NM_002300]
PYDC1	4.5483	0.00746504	PYD (pyrin domain) containing 1 (PYDC1), mRNA [NM_152901]
IPP	0.345938	0.00746605	intracisternal A particle-promoted polypeptide (IPP), transcript variant 2, mRNA [NM_001145349]
SIRPG	5.74828	0.00748039	signal-regulatory protein gamma (SIRPG), transcript variant 1, mRNA [NM_018556]
PDK4	0.180367	0.00748878	pyruvate dehydrogenase kinase, isozyme 4 (PDK4), mRNA [NM_002612]
ORAI2	2.26981	0.007506	ORAI calcium release-activated calcium modulator 2 (ORAI2), transcript variant 2, mRNA [NM_032831]
JPH1	9.32259	0.00752754	junctophilin 1 (JPH1), mRNA [NM_020647]
POPDC3	25.3294	0.00753628	popeye domain containing 3 (POPDC3), transcript variant 1, mRNA [NM_022361]
GPR114	2.35113	0.00754799	G protein-coupled receptor 114 [Source:HGNC Symbol;Acc:HGNC:19010] [ENST00000569839]
PCK1	0.0294454	0.00756997	phosphoenolpyruvate carboxykinase 1 (soluble) (PCK1), mRNA [NM_002591]
HSPA6	4.14384	0.00757495	heat shock 70kDa protein 6 (HSP70B') (HSPA6), mRNA [NM_002155]
CD3D	4.23281	0.00757868	CD3d molecule, delta (CD3-TCR complex) (CD3D), transcript variant 1, mRNA [NM_000732]
GIMAP2	2.2264	0.00759876	GTPase, IMAP family member 2 (GIMAP2), mRNA [NM_015660]
KLKB1	0.234843	0.00759885	kallikrein B, plasma (Fletcher factor) 1 (KLKB1), mRNA [NM_000892]
KLHDC2	0.469238	0.00761055	kelch domain containing 2 (KLHDC2), mRNA [NM_014315]
HCLS1	3.39377	0.00761501	hematopoietic cell-specific Lyn substrate 1 (HCLS1), transcript variant 1, mRNA [NM_005335]
ACVR2B	0.297889	0.00763078	activin A receptor, type IIB (ACVR2B), mRNA [NM_001106]
PEX7	0.456218	0.00767753	peroxisomal biogenesis factor 7 (PEX7), mRNA [NM_000288]
CD48	4.43513	0.00771869	CD48 molecule (CD48), transcript variant 1, mRNA [NM_001778]
ABCG2	0.231773	0.00778142	ATP-binding cassette, sub-family G (WHITE), member 2 (Junior blood group) (ABCG2), transcript variant 1, mRNA [NM_004827]
VAPB	0.449301	0.00778508	VAMP (vesicle-associated membrane protein)-associated protein B and C (VAPB), transcript variant 1, mRNA [NM_004738]
PLEK2	6.49385	0.00779265	pleckstrin 2 (PLEK2), mRNA [NM_016445]
RASSF4	2.59385	0.00779523	Ras association (RalGDS/AF-6) domain family member 4 (RASSF4), mRNA [NM_032023]
CACFD1	0.377307	0.00779772	calcium channel flower domain containing 1 (CACFD1), transcript variant 3, mRNA [NM_001242369]
IL1B	4.66477	0.00782663	interleukin 1, beta (IL1B), mRNA [NM_000576]
DDIAS	2.30826	0.00782674	DNA damage-induced apoptosis suppressor (DDIAS), mRNA [NM_145018]
PP12708	0.494035	0.00784168	pp12708 mRNA, complete cds. [AF318327]
ANP32E	3.15479	0.00785209	acidic (leucine-rich) nuclear phosphoprotein 32 family, member E (ANP32E), transcript variant 1, mRNA [NM_030920]
SNED1	0.48092	0.0078549	sushi, nidogen and EGF-like domains 1 (SNED1), mRNA [NM_001080437]
ABCB9	3.08939	0.00786241	ATP-binding cassette, sub-family B (MDR/TAP), member 9 [Source:HGNC Symbol;Acc:HGNC:50] [ENST00000537276]
CHAD	0.183217	0.00788994	chondroadherin (CHAD), mRNA [NM_001267]
MOSPD3	0.432388	0.00789924	motile sperm domain containing 3 (MOSPD3), transcript variant 1, mRNA [NM_023948]
CDK3	0.480512	0.00794275	cyclin-dependent kinase 3 (CDK3), mRNA [NM_001258]
TTTY15	4.79791	0.00795512	testis-specific transcript, Y-linked 15 (non-protein coding) (TTTY15), long non-coding RNA [NR_001545]
MASP1	0.121647	0.00795951	mannan-binding lectin serine peptidase 1 (C4/C2 activating component of Ra-reactive factor) (MASP1), transcript variant 1, mRNA [NM_001879]
SRGAP2	2.31772	0.00800104	SLIT-ROBO Rho GTPase activating protein 2 (SRGAP2), transcript variant 4, mRNA [NM_001300952]
SPRYD4	0.460713	0.00800172	SPRY domain containing 4 (SPRYD4), mRNA [NM_207344]
HSF1	2.00195	0.00802553	heat shock transcription factor 1 (HSF1), mRNA [NM_005526]
SLC15A3	3.3314	0.00805318	solute carrier family 15 (oligopeptide transporter), member 3 (SLC15A3), transcript variant 1, mRNA [NM_016582]
PHACTR1	11.2402	0.00806551	phosphatase and actin regulator 1 (PHACTR1), transcript variant 1, mRNA [NM_030948]
TRAF3IP3	3.73721	0.00814756	TRAF3 interacting protein 3 (TRAF3IP3), transcript variant 2, mRNA [NM_001287754]
SERPINB1	2.89094	0.00815449	serpin peptidase inhibitor, clade B (ovalbumin), member 1 (SERPINB1), transcript variant 1, mRNA [NM_030666]
PTCRA	5.52312	0.00816413	pre T-cell antigen receptor alpha (PTCRA), transcript variant 1, mRNA [NM_001243168]
ZBTB20	0.380297	0.0081692	zinc finger and BTB domain containing 20 (ZBTB20), transcript variant 3, mRNA [NM_001164343]
KBTBD8	3.94371	0.00818413	kelch repeat and BTB (POZ) domain containing 8 (KBTBD8), mRNA [NM_032505]
GPSM1	0.275875	0.00819058	G-protein signaling modulator 1 (GPSM1), transcript variant 1, mRNA [NM_001145638]
IGFLR1	3.08627	0.00819742	IGF-like family receptor 1 (IGFLR1), mRNA [NM_024660]
HLA-DOA	4.88054	0.00819765	major histocompatibility complex, class II, DO alpha (HLA-DOA), mRNA [NM_002119]
LY75	4.68778	0.00821185	lymphocyte antigen 75 (LY75), mRNA [NM_002349]
BIN2	3.00812	0.00821371	bridging integrator 2 (BIN2), transcript variant 1, mRNA [NM_016293]
UBR2	0.390889	0.00823343	ubiquitin protein ligase E3 component n-recognin 2 (UBR2), transcript variant 2, mRNA [NM_001184801]
MTMR14	0.319544	0.00823589	myotubularin related protein 14 [Source:HGNC Symbol;Acc:HGNC:26190] [ENST00000606184]
DUSP1	0.18211	0.0082442	dual specificity phosphatase 1 (DUSP1), mRNA [NM_004417]
TMEM238	2.23591	0.00824701	transmembrane protein 238 (TMEM238), mRNA [NM_001190764]
IGJ	5.77081	0.00826013	immunoglobulin J polypeptide, linker protein for immunoglobulin alpha and mu polypeptides (IGJ), mRNA [NM_144646]
SHCBP1	3.31467	0.00826192	SHC SH2-domain binding protein 1 (SHCBP1), mRNA [NM_024745]
SLA	3.50444	0.00827085	Src-like-adaptor (SLA), transcript variant 1, mRNA [NM_001045556]
RETSAT	0.498278	0.00830699	retinol saturase (all-trans-retinol 13,14-reductase) (RETSAT), mRNA [NM_017750]
PLA2G4A	14.4428	0.00831392	phospholipase A2, group IVA (cytosolic, calcium-dependent) (PLA2G4A), mRNA [NM_024420]
FSIP1	2.74578	0.00834797	fibrous sheath interacting protein 1 (FSIP1), mRNA [NM_152597]
CXCL13	8.16359	0.00835697	chemokine (C-X-C motif) ligand 13 (CXCL13), mRNA [NM_006419]
PGP	0.377584	0.00837076	phosphoglycolate phosphatase (PGP), mRNA [NM_001042371]
DFNA5	4.38846	0.00839289	deafness, autosomal dominant 5 (DFNA5), transcript variant 1, mRNA [NM_004403]
KLK4	0.28239	0.00843771	kallikrein-related peptidase 4 (KLK4), transcript variant 1, mRNA [NM_004917]
TTC22	2.71836	0.00843809	tetratricopeptide repeat domain 22 (TTC22), transcript variant 2, mRNA [NM_017904]
FAM8A1	0.431936	0.00845915	family with sequence similarity 8, member A1 (FAM8A1), mRNA [NM_016255]
SLA2	2.54596	0.00846069	Src-like-adaptor 2 (SLA2), transcript variant 1, mRNA [NM_032214]
SLC38A3	0.217139	0.0085065	solute carrier family 38, member 3 (SLC38A3), mRNA [NM_006841]
FGL2	2.71167	0.00852432	fibrinogen-like 2 (FGL2), mRNA [NM_006682]
GTF2IRD2	0.319808	0.00853635	GTF2I repeat domain containing 2 (GTF2IRD2), transcript variant 1, mRNA [NM_173537]
HLA-DMA	4.34455	0.00853909	major histocompatibility complex, class II, DM alpha (HLA-DMA), mRNA [NM_006120]
TRG-AS1	2.69031	0.00854337	T cell receptor gamma locus antisense RNA 1 (TRG-AS1), long non-coding RNA [NR_040085]
HK3	3.44294	0.00856626	hexokinase 3 (white cell) (HK3), mRNA [NM_002115]
ATP1B3	2.43979	0.00858648	ATPase, Na+/K+ transporting, beta 3 polypeptide (ATP1B3), mRNA [NM_001679]
DIS3	0.313816	0.00860513	DIS3 exosome endoribonuclease and 3'-5' exoribonuclease (DIS3), transcript variant 1, mRNA [NM_014953]
BDH1	0.150763	0.00870639	3-hydroxybutyrate dehydrogenase, type 1 (BDH1), transcript variant 3, mRNA [NM_203314]
MGAT5	2.64419	0.00873425	mannosyl (alpha-1,6-)-glycoprotein beta-1,6-N-acetyl-glucosaminyltransferase (MGAT5), mRNA [NM_002410]
SNAR-H	14.4277	0.00876085	small ILF3/NF90-associated RNA H (SNAR-H), small nuclear RNA [NR_024342]
KLRD1	6.12201	0.0087659	killer cell lectin-like receptor subfamily D, member 1 (KLRD1), transcript variant 1, mRNA [NM_002262]
PYCARD	6.37695	0.00876686	PYD and CARD domain containing (PYCARD), transcript variant 1, mRNA [NM_013258]
SDCBP	2.8964	0.00879649	syndecan binding protein (syntenin) (SDCBP), transcript variant 1, mRNA [NM_005625]
DNMT3A	2.07865	0.00880878	DNA (cytosine-5-)-methyltransferase 3 alpha (DNMT3A), transcript variant 4, mRNA [NM_175630]
SLC25A12	4.45463	0.00884334	solute carrier family 25 (aspartate/glutamate carrier), member 12 (SLC25A12), transcript variant 1, mRNA [NM_003705]
SYNGR2	2.57126	0.00886803	synaptogyrin 2, mRNA (cDNA clone MGC:102914 IMAGE:4746277), complete cds. [BC105992]
GNB4	2.732	0.00886932	guanine nucleotide binding protein (G protein), beta polypeptide 4 (GNB4), mRNA [NM_021629]
STK17B	3.42439	0.00888779	serine/threonine kinase 17b (STK17B), mRNA [NM_004226]
ZHX3	0.389708	0.0088928	zinc fingers and homeoboxes 3 (ZHX3), mRNA [NM_015035]
HOPX	4.12599	0.00889646	HOP homeobox (HOPX), transcript variant 2, mRNA [NM_139211]
ANK2	0.312313	0.00891638	ankyrin 2, neuronal (ANK2), transcript variant 1, mRNA [NM_001148]
DENND1C	2.47955	0.00892152	DENN/MADD domain containing 1C (DENND1C), transcript variant 1, mRNA [NM_024898]
SNAR-D	11.5248	0.00893778	small ILF3/NF90-associated RNA D (SNAR-D), small nuclear RNA [NR_024243]
ADH1B	0.0649114	0.00896085	alcohol dehydrogenase 1B (class I), beta polypeptide [Source:HGNC Symbol;Acc:HGNC:250] [ENST00000305046]
HSPA2	2.32076	0.00896386	heat shock 70kDa protein 2 (HSPA2), mRNA [NM_021979]
ITCH	0.357372	0.00896546	itchy E3 ubiquitin protein ligase (ITCH), transcript variant 2, mRNA [NM_031483]
PRO1082	0.444064	0.00900223	PRO1082 mRNA, complete cds. [AF116655]
ESPN	0.281425	0.00902158	espin (ESPN), mRNA [NM_031475]
CCR2	3.72855	0.00902279	chemokine (C-C motif) receptor 2 (CCR2), transcript variant A, mRNA [NM_001123041]
YARS	2.17481	0.00903366	tyrosyl-tRNA synthetase (YARS), mRNA [NM_003680]
ARPC1B	2.30365	0.00910537	actin related protein 2/3 complex, subunit 1B, 41kDa (ARPC1B), mRNA [NM_005720]
[truncated: 2,072 more rows]
