# Supplementary material for: Expression patterns of programmed death ligand 1 correlate with different microenvironments and patient prognosis in hepatocellular carcinoma
Source: Br J Cancer. 2018 Jun 20;119(1):80–8. doi: 10.1038/s41416-018-0144-4 (PMC6035200; doi:10.1038/s41416-018-0144-4)
Supplement: Supplementary file 5 — Supplementary Table S5 [file 41416_2018_144_MOESM5_ESM.xlsx]

## Sheet: Table S5
Supplementary Table S5. Mφ- or TC-PD-L1-related genes
Mφ-PD-L1-related genes
MARC1	CCDC88B	CXCR6	FPR3	IGLL1	LILRB4	PCED1B	S1PR4	TANC2
A1CF	CCL3	CXorf21	FUT8	IGLL5	LRMP	PCED1B-AS1	SAMD9	TAP1
ABR	CCL3L3	CXorf65	FYB	IGSF6	LRP5	PCK1	SAMD9L	TAP2
ACADSB	CCL4L2	CYB561	FZD2	IKZF1	LRRC25	PCNXL2	SAP30L	TBC1D10C
ACAP1	CCL5	CYB561D2	G6PC	IKZF3	LRRC8B	PDCD1	SARDH	TBL1X
ACOXL	CCR1	CYB5R2	GAB3	IL10RA	LRRC8C	PHLPP1	SASH3	TBX21
ACSS1	CCR10	CYBB	GALC	IL15	LSP1	PHYH	SCIMP	TEF
ADA	CCR2	CYP51A1	GBP4	IL18	LSS	PIGV	SCPEP1	TEP1
ADAM8	CCR5	CYTH4	GBP5	IL1R2	LY75	PIK3CD	SEL1L3	TFEC
ADCK3	CD19	CYTIP	GCNT1	IL21R	LY86	PIK3CG	SELL	THBS4
ADHFE1	CD2	DAK	GJB1	IL2RA	MAOB	PIM2	SEMA4D	THEMIS
ADORA2A-AS1	CD244	DAPP1	GLIPR1	IL2RB	MB21D1	PLA2G12B	SERPINB9	TIFAB
ADPRH	CD247	DENND1C	GLIPR2	IL2RG	MCOLN2	PLA2G7	SERPIND1	TIGIT
AIF1	CD27	DENND2D	GMFG	IL4I1	MCTP2	PLAU	SFMBT2	TLR6
AIG1	CD300LF	DGKA	GMIP	IMPDH1	MEI1	PLCB2	SH2D1A	TLR8
AIM2	CD37	DHRS12	GNB4	INPP5D	MGC16025	PLEK	SH2D2A	TMC8
AKNA	CD38	DLC1	GNB5	IRF2BP2	MIA3	PLEKHA2	SH3BGRL	TMEM154
ALOX5	CD3D	DOCK10	GNGT2	IRF4	MIAT	PLEKHN1	SH3BGRL2	TMEM156
ALOX5AP	CD3G	DOCK2	GNLY	IRS1	MICAL1	PLEKHO1	SH3BP4	TMEM187
AMPD3	CD4	DOCK8	GPNMB	ITGA4	MICAL3	PLXDC2	SIDT1	TMEM229B
ANKDD1A	CD44	DOK2	GPR132	ITGAX	MIR155HG	PMAIP1	SIGLEC10	TMEM238
ANKRD22	CD48	DOK3	GPR171	ITGB2	MIR181A1HG	PNOC	SIRPG	TMEM56
ANKRD36BP2	CD5	DRAM1	GPR18	ITGB7	MLLT3	POU2AF1	SIRT5	TMEM63C
AOC4P	CD52	DYX1C1	GPR183	ITK	MMP12	PPM1K	SIT1	TMSB10
AP1S3	CD53	EAF2	GPR65	ITM2A	MMP25	PRDM1	SIX1	TMTC2
APOBEC3C	CD6	ECM2	GRIN3A	ITPRIPL1	MMP9	PRDM8	SLA	TNF
APOBEC3F	CD69	EGFL6	GVINP1	IYD	MNDA	PRF1	SLA2	TNFAIP2
APOBEC3G	CD70	EMP3	GZMA	JAK2	MPPED1	PRKAB2	SLAMF7	TNFAIP8
APOBR	CD72	EOMES	GZMB	JAK3	MST1	PTAFR	SLAMF8	TNFAIP8L2
ARHGAP25	CD74	EPB41L3	GZMH	JAKMIP1	MST1L	PTCRA	SLC15A3	TNFRSF8
ARHGAP9	CD83	EPB41L4B	HAAO	KANK1	MST1R	PTGER4	SLC16A3	TNFRSF9
ARHGDIB	CD84	EPSTI1	HAPLN3	KCNA3	MX2	PTPN22	SLC22A3	TNFSF13B
ARL4C	CD8A	EVI2A	HAVCR2	KCNAB2	MXI1	PTPN7	SLC25A13	TNRC18
AS3MT	CD8B	EVI2B	HCLS1	KCNJ10	MYH7B	PTPRC	SLC25A5-AS1	TRAF3IP3
ASB2	CD96	F10	HCST	KCNK6	MYO1F	PTPRCAP	SLC2A3	TRAT1
ASPHD2	CECR1	F5	HIVEP3	KCNN4	MYO1G	PVRIG	SLC35F2	TRG-AS1
ATP2A3	CELF2	FAHD2A	HK2	KIAA0125	MYO5A	PYHIN1	SLC37A2	TRPM2
BANK1	CFD	FAM129A	HLA-DMB	KIR2DS2	MZB1	RAB31	SLC7A7	TSPAN9
BASP1	CHAD	FAM179A	HLA-DOA	KLHDC2	NCF1	RAB33A	SLC9B2	TTC33
BATF	CHN2	FAM214B	HLA-DOB	KLHDC7B	NCF1B	RAB38	SLCO1B1	TTC38
BCL11B	CIITA	FAM26F	HLA-DPA1	KLHL6	NCF2	RAB42	SLFN12	TXNDC5
BCL2A1	CLECL1	FAM46C	HLA-DPB1	KLRC1	NCF4	RAC2	SLFN13	TYROBP
BDH1	CLIC3	FAM49A	HLA-DPB2	KLRC4	NEDD4L	RAPH1	SMOC1	UBASH3A
BHLHE41	CLIC6	FAM65B	HLA-DQA1	KLRD1	NFAM1	RARRES1	SMPDL3B	UCP2
BIN2	CLMN	FAM78A	HLA-DQA2	L3MBTL4	NFE2L3	RASAL3	SMR3A	UNC13D
BLVRA	CMKLR1	FAR1	HLA-DQB1	LAG3	NFKBID	RASGRP1	SNAI3	VASH1
BPHL	COBL	FASLG	HLA-DRA	LAIR1	NGEF	RASSF5	SNHG22	VAV1
BRWD1	CORO1A	FCGR1B	HLA-DRB4	LAIR2	NKG7	RBFOX2	SOCS3	VIM-AS1
BTK	COTL1	FCGR2A	HLF	LAMP3	NLRC3	RGL4	SORBS2	WARS
BZRAP1-AS1	CPB2	FCGR2B	HMHA1	LAMP5	NLRP3	RGS1	SORD	WDFY4
C12orf75	CPNE5	FCHO1	HMOX1	LAPTM5	NTNG2	RGS10	SOWAHD	WIPF1
C16orf54	CR1	FCRL3	HNMT	LAT2	NXPE3	RHOH	SP110	XYLB
C1orf115	CRTAM	FCRL5	HOPX	LAX1	NYX	RHPN1	SP140	ZAP70
C1orf54	CST7	FER1L4	HSH2D	LCK	OAS2	RILPL2	SPAG4	ZBED2
C1QA	CTLA4	FERMT3	HTRA4	LCP1	OR6K2	RMND5A	SPI1	ZBP1
C1QB	CTSC	FGD3	HVCN1	LCP2	OSM	RNASE6	SPOCK2	ZBTB32
C1QC	CXCL1	FGL2	ICAM4	LEPR	OTX1	RUNX1	SPP2	ZCCHC14
C21orf91	CXCL13	FGR	ICOS	LGALS1	P2RX5	RUNX2	SRGN	ZNF215
C4orf48	CXCL8	FMNL1	IER3	LGALS9C	P2RY10	RUNX3	SRP14-AS1	ZNF714
CAPG	CXCL9	FMO4	IFI16	LILRA3	PAH	S100A11	ST13	ZNF831
CARD9	CXCR2P1	FMO5	IFI27L2	LILRB1	PANK1	S100A4	ST8SIA4
CASP1	CXCR3	FOXN3	IGFLR1	LILRB2	PARVG	S100A6	STK17B
CCDC109B	CXCR4	FPR1	IGJ	LILRB3	PBX4	S100A9	TAGAP
(Table continues)
Supplementary Table S5 (Continued)
TC-PD-L1-related genes
AKAP7	CHST4	GP1BB	MTURN	OSCP1	SLC39A4	TMEM64
AZIN2	CHST6	HLF	NEFH	SAA1	SLFN12	VAC14
CDK20	GLYCTK	LIX1L	NLRP5	SAA2	SYT12
