# Supplementary material for: Expression patterns of programmed death ligand 1 correlate with different microenvironments and patient prognosis in hepatocellular carcinoma
Source: Br J Cancer. 2018 Jun 20;119(1):80–8. doi: 10.1038/s41416-018-0144-4 (PMC6035200; doi:10.1038/s41416-018-0144-4)
Supplement: Supplementary file 6 — Supplementary Table S6 [file 41416_2018_144_MOESM6_ESM.xlsx]

## Sheet: Table S6
Supplementary Table S6. Data for GO biological process analysis
Term	PValue	Genes
GO:0006955~immune response	1.19078e-51	IL18, APOBEC3G, IL15, TLR6, APOBEC3F, C1QC, TLR8, LILRA3, S1PR4, IGLL1, CFD, CIITA, CRTAM, POU2AF1, GBP5, NCF2, NCF1, NCF4, EOMES, CCL4L2, HLA-DQA2, TRAT1, HLA-DQA1, C1QA, LILRB1, IGSF6, LILRB2, C1QB, LAT2, UNC13D, CCR5, CST7, LILRB3, LILRB4, CCR2, CD300LF, HLA-DPA1, GBP4, HLA-DRA, TNFAIP8L2, IL1R2, CCL3, CD70, OAS2, CCL5, ADA, CD74, ICOS, ZAP70, HLA-DRB4, HLA-DPB1, HLA-DOA, HLA-DOB, ARHGDIB, CAR…
GO:0006952~defense response	1.08491e-25	KLRC4, AIF1, LY86, S100A9, APOBEC3G, IL15, TLR6, APOBEC3F, C1QC, MMP25, TLR8, CD48, SH2D1A, CD44, LILRA3, CXCR4, HMOX1, CCL3L3, CFD, MX2, CIITA, NCF2, NCF1, GNLY, CCL4L2, NFAM1, NLRP3, SP140, TRAT1, C1QA, CD84, CD83, C1QB, LILRB2, UNC13D, CCR5, LILRB3, CCR2, PLA2G7, MNDA, MST1R, PTAFR, HLA-DRA, TNFAIP8L2, CXCL1, PRF1, CCL3, TNF, NFKBID, FGR, CCR1, CXCL9, ITGB2, PTPRCAP, CCL5, CD74, TAP2, TAP1, TY…
GO:0002684~positive regulation of immune system process	2.55706e-23	IL18, TBX21, CD247, PTPN22, IL15, TLR6, C1QC, CD74, TLR8, ADA, SH2D1A, MIA3, TAP2, ZAP70, CD2, CD4, IL2RG, INPP5D, CFD, CD5, CD27, LAG3, PTPRC, CRTAM, CR1, CARD9, IL2RA, IKZF1, THEMIS, SLA2, NFAM1, TRAT1, C1QA, C1QB, CD38, CD83, CORO1A, CD37, LAT2, SIRPG, CD19, TNFSF13B, LAX1, LCK, SASH3, HLA-DRA
GO:0046649~lymphocyte activation	6.42669e-21	GPR183, ZBTB32, CD8A, CD8B, IL21R, PTPN22, IL15, CD74, ADA, HSH2D, CD48, DOCK2, NLRC3, CXCR4, BCL11B, ZAP70, CD2, CD4, IMPDH1, RHOH, PTPRC, CRTAM, CD3G, CD3D, IKZF1, THEMIS, SLA2, KIR2DS2, EOMES, SLAMF7, ITGA4, NFAM1, VAV1, LAT2, UNC13D, LAX1, LCK, BANK1, IRF4, LCP1
GO:0045321~leukocyte activation	2.38535e-20	GPR183, ZBTB32, CD8A, CD8B, IL21R, PTPN22, IL15, TLR6, CD74, ADA, HSH2D, CD48, DOCK2, NLRC3, CXCR4, BCL11B, ZAP70, CD2, CD4, IMPDH1, RHOH, PTPRC, CRTAM, CD3G, CD3D, IKZF1, THEMIS, SLA2, KIR2DS2, EOMES, MYO1F, NFAM1, SLAMF7, ITGA4, VAV1, LAT2, UNC13D, LAX1, LCK, BANK1, IRF4, LCP1, LCP2
GO:0001775~cell activation	4.20768e-19	GPR183, ZBTB32, TNF, CD8A, CD8B, IL21R, PTPN22, IL15, TLR6, CD74, ADA, HSH2D, CD48, DOCK2, NLRC3, CXCR4, BCL11B, ZAP70, CD2, CD4, IMPDH1, RHOH, PTPRC, CRTAM, CD3G, CD3D, PLEK, IKZF1, THEMIS, SLA2, KIR2DS2, EOMES, MYO1F, NFAM1, SLAMF7, ITGA4, VAV1, LAT2, UNC13D, LAX1, LCK, BANK1, IRF4, LCP1, LCP2
GO:0050865~regulation of cell activation	2.97196e-18	IL18, TBX21, IL15, ADA, CD74, HMOX1, ZAP70, CD2, CD4, IL2RG, INPP5D, HLA-DOA, CD5, LAG3, CD27, PTPRC, SIT1, IL2RA, PLEK, IKZF1, SLA2, CTLA4, NFAM1, TIGIT, CD38, CD83, CORO1A, SIRPG, UNC13D, TNFSF13B, LAX1, LCK, JAK2, IRF4, SASH3
GO:0002694~regulation of leukocyte activation	3.81781e-17	IL18, TBX21, IL15, ADA, CD74, HMOX1, CD2, ZAP70, CD4, IL2RG, INPP5D, HLA-DOA, CD5, LAG3, CD27, PTPRC, SIT1, IL2RA, IKZF1, SLA2, CTLA4, NFAM1, TIGIT, CD38, CD83, CORO1A, SIRPG, UNC13D, TNFSF13B, LAX1, LCK, IRF4, SASH3
GO:0042110~T cell activation	7.6816e-17	ZBTB32, CD8A, CD8B, PTPN22, IL15, ADA, CD74, HSH2D, CD48, DOCK2, NLRC3, CXCR4, BCL11B, CD2, ZAP70, CD4, RHOH, PTPRC, CRTAM, CD3G, CD3D, IKZF1, THEMIS, SLA2, EOMES, VAV1, LCK, IRF4, LCP1
GO:0051249~regulation of lymphocyte activation	8.85358e-17	IL18, TBX21, IL15, ADA, CD74, CD2, ZAP70, CD4, IL2RG, INPP5D, HLA-DOA, CD5, LAG3, CD27, PTPRC, SIT1, IL2RA, IKZF1, SLA2, CTLA4, NFAM1, TIGIT, CD38, CD83, CORO1A, SIRPG, TNFSF13B, LAX1, LCK, IRF4, SASH3
GO:0050863~regulation of T cell activation	9.51108e-14	PTPRC, SIT1, IL2RA, IKZF1, IL18, CTLA4, IL15, ADA, CD74, TIGIT, CD83, CORO1A, SIRPG, TNFSF13B, LAX1, LCK, CD2, ZAP70, CD4, IL2RG, IRF4, HLA-DOA, CD5, SASH3, LAG3
GO:0050778~positive regulation of immune response	2.4732e-13	PTPRC, CRTAM, CR1, CARD9, THEMIS, SLA2, CD247, PTPN22, NFAM1, IL15, TLR6, C1QC, TLR8, ADA, C1QA, C1QB, SH2D1A, LAT2, CD19, TNFSF13B, LAX1, TAP2, ZAP70, CFD, LAG3, SASH3, HLA-DRA
GO:0050867~positive regulation of cell activation	2.50957e-13	PTPRC, IL2RA, IKZF1, PLEK, TBX21, IL18, IL15, ADA, CD74, CD83, CD38, CORO1A, SIRPG, TNFSF13B, LCK, CD2, ZAP70, JAK2, CD4, IL2RG, INPP5D, CD5, SASH3, CD27
GO:0048584~positive regulation of response to stimulus	1.27437e-12	TNF, CD247, PTPN22, IL15, TLR6, CCL5, C1QC, ADA, TLR8, SH2D1A, TAP2, ZAP70, CFD, LAG3, CD27, PTPRC, CR1, CRTAM, CARD9, THEMIS, SLA2, NFAM1, IRS1, OSM, C1QA, C1QB, LAT2, CD19, TNFSF13B, LAX1, JAK2, SASH3, HLA-DRA
GO:0006968~cellular defense response	2.04219e-12	KLRC4, PRF1, ITK, NCF2, NCF1, GNLY, CXCL9, CCL5, TRAT1, LSP1, LILRB2, SH2D1A, CD19, CCR5, TAP2, CCR2, MNDA, TYROBP
GO:0006954~inflammatory response	4.70727e-12	CXCL1, CCL3, TNF, NFKBID, AIF1, LY86, CCR1, S100A9, CXCL9, ITGB2, IL15, TLR6, CCL5, C1QC, MMP25, TLR8, CD44, CXCR4, HMOX1, CCL3L3, CFD, CIITA, LY75, CR1, IL2RA, CCL4L2, NFAM1, NLRP3, C1QA, C1QB, CYBB, UNC13D, CCR5, CXCL13, CCR2, PLA2G7, ALOX5, PTAFR
GO:0002696~positive regulation of leukocyte activation	6.99659e-12	PTPRC, IL2RA, IKZF1, TBX21, IL18, IL15, ADA, CD74, CD83, CD38, CORO1A, SIRPG, TNFSF13B, LCK, CD2, ZAP70, CD4, IL2RG, INPP5D, CD5, SASH3, CD27
GO:0051251~positive regulation of lymphocyte activation	1.02775e-11	PTPRC, IL2RA, IKZF1, TBX21, IL18, IL15, ADA, CD74, CD83, CD38, CORO1A, SIRPG, TNFSF13B, LCK, ZAP70, CD4, IL2RG, INPP5D, CD5, SASH3, CD27
GO:0045619~regulation of lymphocyte differentiation	4.35695e-11	PTPRC, IL2RA, IKZF1, CTLA4, NFAM1, IL15, ADA, CD74, CD83, CD2, ZAP70, IL2RG, IRF4, INPP5D, HLA-DOA, SASH3, CD27
GO:0002521~leukocyte differentiation	6.78703e-11	GPR183, PTPRC, TNF, CD3D, IKZF1, CD8A, THEMIS, MMP9, EOMES, PTPN22, NFAM1, ITGA4, IFI16, IL15, ADA, CD74, DOCK2, BCL11B, LCK, ZAP70, CD4, IRF4, RHOH
GO:0009611~response to wounding	4.93432e-10	CXCL1, CCL3, TNF, NFKBID, AIF1, LY86, CCR1, S100A9, CXCL9, MST1, ITGB2, IL15, TLR6, CCL5, C1QC, MMP25, TLR8, MIA3, CD44, CXCR4, HMOX1, CCL3L3, CFD, CIITA, LY75, CR1, F10, IL2RA, PLEK, CCL4L2, NFAM1, NLRP3, C1QA, C1QB, CYBB, UNC13D, CCR5, F5, CXCL13, CCR2, PLA2G7, JAK2, SERPIND1, ALOX5, PLAU, PTAFR
GO:0006935~chemotaxis	6.24201e-10	CXCL1, CCL3, CMKLR1, CCR1, S100A9, CXCL9, FPR1, ITGB2, FPR3, CCL4L2, CXCR3, CCL5, CORO1A, DOCK2, CCR5, RAC2, CXCR4, CXCL13, CCR2, CCR10, CCL3L3, SERPIND1, PLAU, PTAFR
GO:0042330~taxis	6.24201e-10	CXCL1, CCL3, CMKLR1, CCR1, S100A9, CXCL9, FPR1, ITGB2, FPR3, CCL4L2, CXCR3, CCL5, CORO1A, DOCK2, CCR5, RAC2, CXCR4, CXCL13, CCR2, CCR10, CCL3L3, SERPIND1, PLAU, PTAFR
GO:0002252~immune effector process	6.97797e-10	PTPRC, CR1, CRTAM, CARD9, CD8A, SLA2, MYO1F, SLAMF7, NLRP3, C1QC, TLR8, CD74, C1QA, C1QB, LAT2, UNC13D, TNFSF13B, LAX1, INPP5D, CFD, CD27, HLA-DRA
GO:0050870~positive regulation of T cell activation	8.9425e-10	PTPRC, IL2RA, IKZF1, IL18, IL15, ADA, CD74, CD83, CORO1A, SIRPG, TNFSF13B, LCK, ZAP70, IL2RG, CD4, CD5, SASH3
GO:0048534~hemopoietic or lymphoid organ development	1.6909e-09	ZBTB32, GPR183, TNF, CD8A, MMP9, PTPN22, IL15, ADA, CD74, DOCK2, BCL11B, ZAP70, CD4, RUNX1, RHOH, PTPRC, CD3D, PLEK, IKZF1, THEMIS, HCLS1, EOMES, ITGA4, NFAM1, IFI16, CXCL13, SIX1, LCK, JAK2, IRF4
GO:0030098~lymphocyte differentiation	1.9348e-09	PTPRC, GPR183, CD3D, IKZF1, CD8A, THEMIS, EOMES, PTPN22, NFAM1, ITGA4, IL15, ADA, CD74, DOCK2, BCL11B, LCK, ZAP70, CD4, RHOH
GO:0045580~regulation of T cell differentiation	2.83339e-09	PTPRC, IL2RA, IKZF1, CTLA4, IL15, ADA, CD74, CD83, ZAP70, CD2, IL2RG, IRF4, HLA-DOA, SASH3
GO:0030097~hemopoiesis	3.60611e-09	ZBTB32, GPR183, TNF, CD8A, MMP9, PTPN22, IL15, ADA, CD74, DOCK2, BCL11B, ZAP70, CD4, RUNX1, RHOH, PTPRC, CD3D, IKZF1, PLEK, THEMIS, HCLS1, EOMES, ITGA4, NFAM1, IFI16, LCK, JAK2, IRF4
GO:0002520~immune system development	6.74258e-09	ZBTB32, GPR183, TNF, CD8A, MMP9, PTPN22, IL15, ADA, CD74, DOCK2, BCL11B, ZAP70, CD4, RUNX1, RHOH, PTPRC, CD3D, PLEK, IKZF1, THEMIS, HCLS1, EOMES, ITGA4, NFAM1, IFI16, CXCL13, SIX1, LCK, JAK2, IRF4
GO:0030217~T cell differentiation	7.46361e-09	PTPRC, CD3D, IKZF1, CD8A, THEMIS, EOMES, PTPN22, IL15, CD74, DOCK2, BCL11B, LCK, ZAP70, CD4, RHOH
GO:0002504~antigen processing and presentation of peptide or polysaccharide antigen via MHC class II	3.18681e-08	HLA-DQB1, HLA-DRB4, HLA-DPA1, HLA-DPB1, HLA-DMB, HLA-DOA, HLA-DOB, HLA-DQA2, CD74, HLA-DQA1, HLA-DRA
GO:0002443~leukocyte mediated immunity	4.49291e-08	CRTAM, CR1, CD8A, SLA2, MYO1F, SLAMF7, C1QC, TLR8, CD74, C1QA, C1QB, LAT2, UNC13D, INPP5D, CD27, HLA-DRA
GO:0045621~positive regulation of lymphocyte differentiation	5.98311e-08	CD83, PTPRC, IL2RA, IKZF1, ZAP70, IL2RG, INPP5D, CD74, CD27, ADA, SASH3
GO:0002460~adaptive immune response based on somatic recombination of immune receptors built from immunoglobulin superfamily domains	7.35422e-08	CRTAM, CR1, CD8A, SLA2, IL18, TLR6, C1QC, TLR8, CD74, C1QA, C1QB, UNC13D, INPP5D, CD27, HLA-DRA
GO:0002250~adaptive immune response	7.35422e-08	CRTAM, CR1, CD8A, SLA2, IL18, TLR6, C1QC, TLR8, CD74, C1QA, C1QB, UNC13D, INPP5D, CD27, HLA-DRA
GO:0002253~activation of immune response	1.53291e-07	PTPRC, CR1, THEMIS, SLA2, CD247, PTPN22, NFAM1, TLR6, C1QC, C1QA, C1QB, LAT2, CD19, LAX1, ZAP70, CFD
GO:0001817~regulation of cytokine production	1.6035e-07	ZBTB32, CRTAM, CARD9, TNF, IL18, TNFRSF8, NFAM1, TLR6, NLRP3, TLR8, TIGIT, CD83, HMOX1, JAK2, CD4, UBASH3A, IRF4, INPP5D, CASP1, SASH3, SRGN, LAG3
GO:0002449~lymphocyte mediated immunity	1.66454e-07	CRTAM, CR1, CD8A, SLA2, SLAMF7, C1QC, TLR8, CD74, C1QA, C1QB, UNC13D, INPP5D, CD27, HLA-DRA
GO:0050851~antigen receptor-mediated signaling pathway	4.33611e-07	PTPRC, LAT2, CD19, LAX1, THEMIS, SLA2, CD247, ZAP70, PTPN22, NFAM1
GO:0045058~T cell selection	8.75802e-07	PTPRC, DOCK2, CD3D, THEMIS, ZAP70, CD4, IL15, CD74
GO:0050848~regulation of calcium-mediated signaling	1.31206e-06	P2RX5, PLEK, CD8A, SLA2, ZAP70, CD4, TRAT1, ADA
GO:0002429~immune response-activating cell surface receptor signaling pathway	2.02424e-06	PTPRC, LAT2, CD19, LAX1, THEMIS, SLA2, CD247, ZAP70, PTPN22, NFAM1
GO:0002697~regulation of immune effector process	2.30161e-06	PTPRC, CRTAM, TNF, CD8B, TBX21, APOBEC3G, IL15, APOBEC3F, CD37, SH2D1A, UNC13D, TAP2, HMOX1, LAG3, SASH3
GO:0050864~regulation of B cell activation	2.6872e-06	CD38, PTPRC, TNFSF13B, TBX21, SLA2, IL2RG, NFAM1, INPP5D, CD27, ADA, SASH3
GO:0042981~regulation of apoptosis	2.92775e-06	DLC1, IER3, MMP9, FASLG, PMAIP1, BTK, CD44, HMOX1, CASP1, PIK3CG, CRTAM, CD3G, SOCS3, BCL2A1, IFI16, PIM2, NLRP3, SERPINB9, TNFRSF9, CD38, UNC13D, TNFSF13B, TXNDC5, TNFAIP8, LCK, SEMA4D, TNF, STK17B, TNFRSF8, CD70, CD74, ADA, BCL11B, CD2, INPP5D, PTCRA, CD5, CD27, FGD3, RUNX3, PTPRC, NGEF, IL2RB, CARD9, ABR, IL2RA, LGALS1, SLAMF7, VAV1, JAK2
GO:0043368~positive T cell selection	2.9833e-06	PTPRC, DOCK2, CD3D, THEMIS, ZAP70, CD74
GO:0002757~immune response-activating signal transduction	3.2373e-06	PTPRC, LAT2, CD19, LAX1, THEMIS, SLA2, CD247, ZAP70, PTPN22, NFAM1, TLR6
GO:0043067~regulation of programmed cell death	3.85055e-06	DLC1, IER3, MMP9, FASLG, PMAIP1, BTK, CD44, HMOX1, CASP1, PIK3CG, CRTAM, CD3G, SOCS3, BCL2A1, IFI16, PIM2, NLRP3, SERPINB9, TNFRSF9, CD38, UNC13D, TNFSF13B, TXNDC5, TNFAIP8, LCK, SEMA4D, TNF, STK17B, TNFRSF8, CD70, CD74, ADA, BCL11B, CD2, INPP5D, PTCRA, CD5, CD27, FGD3, RUNX3, PTPRC, NGEF, IL2RB, CARD9, ABR, IL2RA, LGALS1, SLAMF7, VAV1, JAK2
GO:0002768~immune response-regulating cell surface receptor signaling pathway	3.92627e-06	PTPRC, LAT2, CD19, LAX1, THEMIS, SLA2, CD247, ZAP70, PTPN22, NFAM1
GO:0045582~positive regulation of T cell differentiation	3.96618e-06	CD83, PTPRC, IL2RA, IKZF1, ZAP70, IL2RG, CD74, ADA, SASH3
GO:0050857~positive regulation of antigen receptor-mediated signaling pathway	4.21944e-06	PTPRC, LCK, NFAM1, TRAT1, ADA
GO:0010941~regulation of cell death	4.2493e-06	DLC1, IER3, MMP9, FASLG, PMAIP1, BTK, CD44, HMOX1, CASP1, PIK3CG, CRTAM, CD3G, SOCS3, BCL2A1, IFI16, PIM2, NLRP3, SERPINB9, TNFRSF9, CD38, UNC13D, TNFSF13B, TXNDC5, TNFAIP8, LCK, SEMA4D, TNF, STK17B, TNFRSF8, CD70, CD74, ADA, BCL11B, CD2, INPP5D, PTCRA, CD5, CD27, FGD3, RUNX3, PTPRC, NGEF, IL2RB, CARD9, ABR, IL2RA, LGALS1, SLAMF7, VAV1, JAK2
GO:0045087~innate immune response	4.87303e-06	TNFAIP8L2, CIITA, CR1, NCF2, NCF1, APOBEC3G, SLAMF7, TLR6, APOBEC3F, C1QC, TLR8, C1QA, C1QB, CORO1A, CYBB, UNC13D, CFD
GO:0050871~positive regulation of B cell activation	5.0966e-06	CD38, PTPRC, TNFSF13B, TBX21, IL2RG, INPP5D, CD27, ADA, SASH3
GO:0009615~response to virus	5.75882e-06	PTPRC, TNF, CARD9, FGR, CCL4L2, APOBEC3G, IFI16, NLRP3, CCL5, APOBEC3F, TLR8, LILRB1, UNC13D, CXCR4, MX2
GO:0002764~immune response-regulating signal transduction	6.53216e-06	PTPRC, LAT2, CD19, LAX1, THEMIS, SLA2, CD247, ZAP70, PTPN22, NFAM1, TLR6
GO:0019882~antigen processing and presentation	7.81003e-06	HLA-DQB1, CD8A, HLA-DMB, HLA-DQA2, HLA-DQA1, CD74, TAP2, HLA-DRB4, HLA-DPA1, HLA-DPB1, HLA-DOA, HLA-DOB, HLA-DRA
GO:0050670~regulation of lymphocyte proliferation	7.81003e-06	CD38, PTPRC, CORO1A, IL2RA, TNFSF13B, IL18, CTLA4, ZAP70, INPP5D, IL15, CD5, ADA, SASH3
GO:0070663~regulation of leukocyte proliferation	8.86375e-06	CD38, PTPRC, CORO1A, IL2RA, TNFSF13B, IL18, CTLA4, ZAP70, INPP5D, IL15, CD5, ADA, SASH3
GO:0032944~regulation of mononuclear cell proliferation	8.86375e-06	CD38, PTPRC, CORO1A, IL2RA, TNFSF13B, IL18, CTLA4, ZAP70, INPP5D, IL15, CD5, ADA, SASH3
GO:0043065~positive regulation of apoptosis	8.91521e-06	DLC1, TNF, MMP9, STK17B, TNFRSF8, FASLG, CD70, PMAIP1, BTK, CD44, HMOX1, CD2, INPP5D, CASP1, CD5, RUNX3, CD27, FGD3, NGEF, PTPRC, CRTAM, IL2RA, ABR, SLAMF7, IFI16, NLRP3, VAV1, CD38, TNFRSF9, UNC13D, LCK, JAK2
GO:0043068~positive regulation of programmed cell death	1.00837e-05	DLC1, TNF, MMP9, STK17B, TNFRSF8, FASLG, CD70, PMAIP1, BTK, CD44, HMOX1, CD2, INPP5D, CASP1, CD5, RUNX3, CD27, FGD3, NGEF, PTPRC, CRTAM, IL2RA, ABR, SLAMF7, IFI16, NLRP3, VAV1, CD38, TNFRSF9, UNC13D, LCK, JAK2
GO:0010942~positive regulation of cell death	1.11782e-05	DLC1, TNF, MMP9, STK17B, TNFRSF8, FASLG, CD70, PMAIP1, BTK, CD44, HMOX1, CD2, INPP5D, CASP1, CD5, RUNX3, CD27, FGD3, NGEF, PTPRC, CRTAM, IL2RA, ABR, SLAMF7, IFI16, NLRP3, VAV1, CD38, TNFRSF9, UNC13D, LCK, JAK2
GO:0007626~locomotory behavior	1.203e-05	CXCL1, CCL3, CMKLR1, CCR1, S100A9, CXCL9, FPR1, ITGB2, FPR3, CCL4L2, CXCR3, CCL5, CORO1A, DOCK2, CCR5, RAC2, CXCR4, CXCL13, CCR2, CCR10, CCL3L3, SERPIND1, PLAU, PTAFR
GO:0006917~induction of apoptosis	1.72599e-05	DLC1, NGEF, CRTAM, ABR, TNF, STK17B, FASLG, CD70, PMAIP1, IFI16, SLAMF7, NLRP3, VAV1, BTK, TNFRSF9, CD38, UNC13D, HMOX1, LCK, CD2, JAK2, CASP1, CD5, RUNX3, FGD3, CD27
GO:0050854~regulation of antigen receptor-mediated signaling pathway	1.73744e-05	PTPRC, LCK, UBASH3A, NFAM1, TRAT1, ADA
GO:0012502~induction of programmed cell death	1.84091e-05	DLC1, NGEF, CRTAM, ABR, TNF, STK17B, FASLG, CD70, PMAIP1, IFI16, SLAMF7, NLRP3, VAV1, BTK, TNFRSF9, CD38, UNC13D, HMOX1, LCK, CD2, JAK2, CASP1, CD5, RUNX3, FGD3, CD27
GO:0006959~humoral immune response	2.684e-05	C1QA, C1QB, CD83, GPR183, CR1, SH2D1A, POU2AF1, TNF, LY86, CFD, C1QC, PDCD1
GO:0045059~positive thymic T cell selection	2.81228e-05	PTPRC, DOCK2, CD3D, ZAP70, CD74
GO:0007242~intracellular signaling cascade	3.03826e-05	RGL4, TLR6, TLR8, BTK, HMHA1, MCTP2, NLRC3, CXCR4, S1PR4, HMOX1, PLCB2, RHOH, PIK3CG, PTGER4, SOCS3, SLA2, PIK3CD, IFI16, NFAM1, IRS1, FOXN3, OSM, SIRPG, LAT2, DOK2, DOK3, LAX1, ACAP1, CCR2, GNB4, ASB2, ARL4C, PTAFR, CXCL1, TNF, CCR1, STK17B, FPR1, CD74, DGKA, RAB42, RAC2, GMIP, RASGRP1, ZAP70, INPP5D, CD27, TYROBP, ARHGDIB, FYB, ITK, PTPRC, ABR, PLEK, HCLS1, FZD2, VAV1, RAB33A, RAB31, RASSF5, RG…
GO:0007204~elevation of cytosolic calcium ion concentration	3.06764e-05	PTPRC, CCR1, CD52, FZD2, CXCR3, CD38, CCR5, CXCL13, CXCR4, S1PR4, LCK, CCR10, CCR2, JAK2
GO:0009967~positive regulation of signal transduction	3.89984e-05	PTPRC, F10, CARD9, TNF, CD8A, HCLS1, LGALS1, LEPR, FASLG, NFAM1, PIM2, TLR6, IRS1, ADA, TRAT1, P2RX5, OSM, HMOX1, LCK, ZAP70, JAK2, CD4, CASP1, CD27
GO:0050671~positive regulation of lymphocyte proliferation	3.93766e-05	CD38, PTPRC, CORO1A, IL2RA, TNFSF13B, IL18, ZAP70, IL15, ADA, SASH3
GO:0002683~negative regulation of immune system process	4.29645e-05	TIGIT, PTPRC, IL2RA, LAX1, HMOX1, SLA2, CTLA4, UBASH3A, INPP5D, CD74, ADA, LAG3
GO:0019724~B cell mediated immunity	4.5666e-05	C1QA, C1QB, CR1, SLA2, INPP5D, C1QC, TLR8, CD74, CD27, HLA-DRA
GO:0070665~positive regulation of leukocyte proliferation	4.5666e-05	CD38, PTPRC, CORO1A, IL2RA, TNFSF13B, IL18, ZAP70, IL15, ADA, SASH3
GO:0032946~positive regulation of mononuclear cell proliferation	4.5666e-05	CD38, PTPRC, CORO1A, IL2RA, TNFSF13B, IL18, ZAP70, IL15, ADA, SASH3
GO:0051480~cytosolic calcium ion homeostasis	6.45205e-05	PTPRC, CCR1, CD52, FZD2, CXCR3, CD38, CCR5, CXCL13, CXCR4, S1PR4, LCK, CCR10, CCR2, JAK2
GO:0046637~regulation of alpha-beta T cell differentiation	8.55609e-05	CD83, IKZF1, ZAP70, IL2RG, IRF4, ADA, SASH3
GO:0002366~leukocyte activation during immune response	9.24957e-05	GPR183, LAT2, UNC13D, EOMES, MYO1F, TLR6, ADA, LCP1
GO:0046634~regulation of alpha-beta T cell activation	9.24957e-05	CD83, PTPRC, IKZF1, ZAP70, IL2RG, IRF4, ADA, SASH3
GO:0002263~cell activation during immune response	9.24957e-05	GPR183, LAT2, UNC13D, EOMES, MYO1F, TLR6, ADA, LCP1
GO:0043383~negative T cell selection	9.64073e-05	PTPRC, DOCK2, THEMIS, ZAP70, CD74
GO:0046635~positive regulation of alpha-beta T cell activation	0.000108381	CD83, PTPRC, IKZF1, ZAP70, IL2RG, ADA, SASH3
GO:0050850~positive regulation of calcium-mediated signaling	0.000119578	P2RX5, CD8A, ZAP70, CD4, TRAT1, ADA
GO:0010647~positive regulation of cell communication	0.000202316	PTPRC, F10, CARD9, TNF, CD8A, HCLS1, LGALS1, LEPR, FASLG, NFAM1, PIM2, TLR6, IRS1, ADA, TRAT1, P2RX5, OSM, HMOX1, LCK, ZAP70, JAK2, CD4, CASP1, CD27
GO:0006915~apoptosis	0.000202651	DLC1, PHLPP1, PRF1, IER3, TNF, LY86, STK17B, GPR65, FASLG, ITGB2, PMAIP1, PDCD1, CXCR4, INPP5D, CASP1, CD27, SRGN, FGD3, NGEF, IL2RA, ABR, GZMA, LGALS1, BCL2A1, GZMB, PIM2, GZMH, NLRP3, VAV1, OSM, RASSF5, LCK, TNFAIP8, JAK2, EAF2, DRAM1
GO:0016064~immunoglobulin mediated immune response	0.00021773	C1QA, C1QB, CR1, INPP5D, C1QC, TLR8, CD74, CD27, HLA-DRA
GO:0045597~positive regulation of cell differentiation	0.000241753	PTPRC, IL2RA, IKZF1, SOCS3, EOMES, CCL5, ADA, CD74, CD83, ZAP70, HOPX, JAK2, IL2RG, SEMA4D, INPP5D, RUNX1, RUNX2, SASH3, CD27
GO:0012501~programmed cell death	0.000271933	DLC1, PHLPP1, PRF1, IER3, TNF, LY86, STK17B, GPR65, FASLG, ITGB2, PMAIP1, PDCD1, CXCR4, INPP5D, CASP1, CD27, SRGN, FGD3, NGEF, IL2RA, ABR, GZMA, LGALS1, BCL2A1, GZMB, PIM2, GZMH, NLRP3, VAV1, OSM, RASSF5, LCK, TNFAIP8, JAK2, EAF2, DRAM1
GO:0046638~positive regulation of alpha-beta T cell differentiation	0.000277711	CD83, IKZF1, ZAP70, IL2RG, ADA, SASH3
GO:0002695~negative regulation of leukocyte activation	0.000319219	TIGIT, IL2RA, LAX1, HMOX1, SLA2, CTLA4, INPP5D, CD74, LAG3
GO:0006875~cellular metal ion homeostasis	0.000349401	PTPRC, CCL3, CCR1, CD52, FZD2, CXCR3, CCL5, CD38, CCR5, CXCR4, CXCL13, S1PR4, LCK, CCR10, CCR2, JAK2, NEDD4L
GO:0030101~natural killer cell activation	0.000355407	UNC13D, IKZF1, IL21R, KIR2DS2, CD2, SLAMF7
GO:0042035~regulation of cytokine biosynthetic process	0.000410163	CARD9, TNF, HMOX1, TNFRSF8, CD4, IRF4, INPP5D, TLR6, TLR8, LAG3
GO:0045061~thymic T cell selection	0.000496217	PTPRC, DOCK2, CD3D, ZAP70, CD74
GO:0006874~cellular calcium ion homeostasis	0.000508129	PTPRC, CCL3, CCR1, CD52, FZD2, CXCR3, CCL5, CD38, CCR5, CXCR4, CXCL13, S1PR4, LCK, CCR10, CCR2, JAK2
GO:0002703~regulation of leukocyte mediated immunity	0.000511445	PTPRC, SH2D1A, CRTAM, UNC13D, TAP2, HMOX1, TBX21, SASH3, LAG3
GO:0050866~negative regulation of cell activation	0.000511445	TIGIT, IL2RA, LAX1, HMOX1, SLA2, CTLA4, INPP5D, CD74, LAG3
GO:0045071~negative regulation of viral genome replication	0.000531228	TNF, APOBEC3G, CCL5, APOBEC3F
GO:0055065~metal ion homeostasis	0.000571377	PTPRC, CCL3, CCR1, CD52, FZD2, CXCR3, CCL5, CD38, CCR5, CXCR4, CXCL13, S1PR4, LCK, CCR10, CCR2, JAK2, NEDD4L
GO:0042127~regulation of cell proliferation	0.000595414	DLC1, CXCL1, S100A6, RARRES1, TNF, AIF1, IL18, TNFRSF8, IL15, MXI1, ADA, WARS, RAC2, HMOX1, BCL11B, CCL3L3, ZAP70, INPP5D, GPNMB, CD5, RUNX2, RUNX3, PTPRC, IL2RA, HCLS1, S100A11, CTLA4, IRS1, VASH1, MMP12, OSM, TNFRSF9, CD38, CORO1A, SIRPG, TNFSF13B, JAK2, MST1R, EMP3, PLAU, SASH3, LRP5
GO:0010740~positive regulation of protein kinase cascade	0.000619398	PTPRC, F10, TNF, CARD9, HCLS1, LEPR, LGALS1, FASLG, PIM2, TLR6, OSM, HMOX1, JAK2, CASP1, CD27
GO:0055074~calcium ion homeostasis	0.000673706	PTPRC, CCL3, CCR1, CD52, FZD2, CXCR3, CCL5, CD38, CCR5, CXCR4, CXCL13, S1PR4, LCK, CCR10, CCR2, JAK2
GO:0045069~regulation of viral genome replication	0.000678007	CCL3, TNF, APOBEC3G, CCL5, APOBEC3F
GO:0008285~negative regulation of cell proliferation	0.000752094	DLC1, CXCL1, TNF, RARRES1, IL2RA, AIF1, S100A11, CTLA4, TNFRSF8, IL15, MXI1, VASH1, OSM, WARS, TNFRSF9, SIRPG, HMOX1, BCL11B, CCL3L3, JAK2, INPP5D, GPNMB, EMP3, RUNX3
GO:0048525~negative regulation of viral reproduction	0.000908557	TNF, APOBEC3G, CCL5, APOBEC3F
GO:0030852~regulation of granulocyte differentiation	0.000908557	IKZF1, INPP5D, RUNX1, C1QC
GO:0051094~positive regulation of developmental process	0.000932222	PTPRC, TNF, IL2RA, IKZF1, SOCS3, EOMES, CCL5, ADA, CD74, CD83, ZAP70, HOPX, JAK2, IL2RG, SEMA4D, INPP5D, RUNX1, RUNX2, SASH3, CD27
GO:0042102~positive regulation of T cell proliferation	0.00109767	PTPRC, CORO1A, IL2RA, TNFSF13B, IL18, ZAP70, IL15
GO:0045577~regulation of B cell differentiation	0.00117428	PTPRC, IL2RG, NFAM1, INPP5D, CD27
GO:0042098~T cell proliferation	0.00121224	ZBTB32, PTPRC, DOCK2, CRTAM, CXCR4, IL15
GO:0051250~negative regulation of lymphocyte activation	0.00122275	TIGIT, IL2RA, LAX1, SLA2, CTLA4, INPP5D, CD74, LAG3
GO:0007610~behavior	0.00126314	CXCL1, CCL3, CCR1, IL18, LEPR, S100A9, FPR1, CXCL9, FPR3, ITGB2, CXCR3, CCL5, ADA, DOCK2, RAC2, CXCR4, CCL3L3, CCR10, CMKLR1, CCL4L2, OSM, CORO1A, CCR5, CXCL13, CCR2, SERPIND1, PLAU, PTAFR
GO:0045060~negative thymic T cell selection	0.00142076	PTPRC, DOCK2, ZAP70, CD74
GO:0030888~regulation of B cell proliferation	0.00143916	CD38, PTPRC, TNFSF13B, INPP5D, ADA, SASH3
GO:0022610~biological adhesion	0.00162455	DLC1, TNF, FERMT3, CCR1, ITGB2, CXCR3, CCL5, CD72, CHAD, CD96, CD44, ITGAX, ITGB7, CD2, CD4, CD6, GPNMB, ADAM8, THBS4, PARVG, PTPRC, HAPLN3, ICAM4, PLEK, EGFL6, SELL, SIGLEC10, CCL4L2, SLAMF7, ITGA4, ECM2, RAPH1, CD84, CORO1A, SIRPG, F5, SEMA4D
GO:0007155~cell adhesion	0.00162704	DLC1, TNF, FERMT3, CCR1, ITGB2, CXCR3, CCL5, CD72, CHAD, CD96, CD44, ITGAX, ITGB7, CD2, CD4, CD6, GPNMB, ADAM8, THBS4, PARVG, PTPRC, HAPLN3, ICAM4, PLEK, EGFL6, SELL, SIGLEC10, CCL4L2, SLAMF7, ITGA4, ECM2, RAPH1, CD84, CORO1A, SIRPG, F5, SEMA4D
GO:0046651~lymphocyte proliferation	0.00163385	ZBTB32, PTPRC, DOCK2, CRTAM, CXCR4, IL15, IMPDH1
GO:0031349~positive regulation of defense response	0.00169803	OSM, SH2D1A, CRTAM, CARD9, JAK2, TLR6, CCL5, TLR8, LAG3
GO:0001819~positive regulation of cytokine production	0.0017069	TIGIT, CD83, CARD9, TNF, IL18, JAK2, NFAM1, CASP1, NLRP3, SASH3
GO:0002285~lymphocyte activation during immune response	0.00188092	GPR183, UNC13D, EOMES, ADA, LCP1
GO:0046631~alpha-beta T cell activation	0.00188092	DOCK2, BCL11B, ZAP70, EOMES, IL15
GO:0032663~regulation of interleukin-2 production	0.00198466	CD83, CARD9, CD4, IRF4, SASH3, LAG3
GO:0050853~B cell receptor signaling pathway	0.00208294	PTPRC, LAT2, CD19, NFAM1
GO:0032943~mononuclear cell proliferation	0.00208855	ZBTB32, PTPRC, DOCK2, CRTAM, CXCR4, IL15, IMPDH1
GO:0002699~positive regulation of immune effector process	0.00208855	PTPRC, SH2D1A, CRTAM, CD37, TAP2, SASH3, LAG3
GO:0070661~leukocyte proliferation	0.00208855	ZBTB32, PTPRC, DOCK2, CRTAM, CXCR4, IL15, IMPDH1
GO:0042113~B cell activation	0.0022002	GPR183, PTPRC, LAT2, IKZF1, LAX1, NFAM1, BANK1, ITGA4, ADA
GO:0008219~cell death	0.00249236	DLC1, PHLPP1, PRF1, IER3, TNF, LY86, STK17B, GPR65, FASLG, ITGB2, PMAIP1, PDCD1, CXCR4, HMOX1, INPP5D, CASP1, CD27, SRGN, FGD3, NGEF, IL2RA, ABR, GZMA, LGALS1, BCL2A1, GZMB, PIM2, GZMH, NLRP3, VAV1, OSM, RASSF5, LCK, TNFAIP8, JAK2, EAF2, DRAM1
GO:0050862~positive regulation of T cell receptor signaling pathway	0.00274617	LCK, TRAT1, ADA
GO:0042129~regulation of T cell proliferation	0.00275528	PTPRC, CORO1A, IL2RA, TNFSF13B, IL18, ZAP70, CTLA4, IL15
GO:0016265~death	0.0028089	DLC1, PHLPP1, PRF1, IER3, TNF, LY86, STK17B, GPR65, FASLG, ITGB2, PMAIP1, PDCD1, CXCR4, HMOX1, INPP5D, CASP1, CD27, SRGN, FGD3, NGEF, IL2RA, ABR, GZMA, LGALS1, BCL2A1, GZMB, PIM2, GZMH, NLRP3, VAV1, OSM, RASSF5, LCK, TNFAIP8, JAK2, EAF2, DRAM1
GO:0051607~defense response to virus	0.00283748	PTPRC, UNC13D, CARD9, NLRP3, TLR8
GO:0030890~positive regulation of B cell proliferation	0.00283748	CD38, PTPRC, TNFSF13B, ADA, SASH3
GO:0055066~di-, tri-valent inorganic cation homeostasis	0.00286248	PTPRC, CCL3, CCR1, CD52, FZD2, CXCR3, CCL5, CD38, CCR5, CXCR4, CXCL13, HMOX1, S1PR4, LCK, CCR10, CCR2, JAK2
GO:0050856~regulation of T cell receptor signaling pathway	0.00290842	LCK, UBASH3A, TRAT1, ADA
GO:0030155~regulation of cell adhesion	0.00323902	MIA3, SIRPG, TNF, CYTIP, IL18, SMOC1, MYO1F, JAK2, ECM2, VAV1, ADA, ARHGDIB
GO:0042108~positive regulation of cytokine biosynthetic process	0.00327699	TNF, HMOX1, TNFRSF8, CD4, IRF4, TLR6, TLR8
GO:0001912~positive regulation of leukocyte mediated cytotoxicity	0.0034215	PTPRC, SH2D1A, CRTAM, TAP2, LAG3
GO:0050792~regulation of viral reproduction	0.0034215	CCL3, TNF, APOBEC3G, CCL5, APOBEC3F
GO:0002705~positive regulation of leukocyte mediated immunity	0.00350606	PTPRC, SH2D1A, CRTAM, TAP2, SASH3, LAG3
GO:0002708~positive regulation of lymphocyte mediated immunity	0.00350606	PTPRC, SH2D1A, CRTAM, TAP2, SASH3, LAG3
GO:0002478~antigen processing and presentation of exogenous peptide antigen	0.00390891	TAP2, HLA-DOA, CD74, HLA-DRA
GO:0032653~regulation of interleukin-10 production	0.00390891	TIGIT, CD83, IRF4, SASH3
GO:0055114~oxidation reduction	0.00425871	ACADSB, CYB5R2, SORD, ADHFE1, KCNAB2, CYP51A1, IL4I1, PAH, FMO4, CYB561D2, FAR1, FMO5, HMOX1, HAAO, MICAL1, SARDH, BDH1, IMPDH1, ACOXL, DHRS12, NCF4, MAOB, MICAL3, PHYH, CYB561, IYD, BLVRA, CYBB, SNAI3, SLC25A13, F5, ASPHD2, ALOX5
GO:0030005~cellular di-, tri-valent inorganic cation homeostasis	0.00426625	PTPRC, CCL3, CCR1, CD52, FZD2, CXCR3, CCL5, CD38, CCR5, CXCR4, CXCL13, S1PR4, LCK, CCR10, CCR2, JAK2
GO:0050852~T cell receptor signaling pathway	0.00482394	PTPRC, THEMIS, CD247, ZAP70, PTPN22
GO:0007243~protein kinase cascade	0.00493927	FYB, PTPRC, TNF, PLEK, SOCS3, FPR1, STK17B, TLR6, IRS1, TLR8, CD74, BTK, OSM, NLRC3, CXCR4, LAX1, HMOX1, CCR2, ZAP70, JAK2, JAK3, CD27
GO:0030003~cellular cation homeostasis	0.0051213	PTPRC, CCL3, CCR1, CD52, FZD2, CXCR3, CCL5, CD38, CCR5, CXCR4, CXCL13, S1PR4, LCK, CCR10, CCR2, JAK2, NEDD4L
GO:0007229~integrin-mediated signaling pathway	0.00545446	PLEK, FUT8, ITGAX, ITGB7, ITGB2, ITGA4, ADAM8, VAV1
GO:0031343~positive regulation of cell killing	0.00565107	PTPRC, SH2D1A, CRTAM, TAP2, LAG3
GO:0045088~regulation of innate immune response	0.0059168	SH2D1A, CRTAM, CARD9, MYO1F, TLR6, TLR8, LAG3
GO:0002706~regulation of lymphocyte mediated immunity	0.0059168	PTPRC, SH2D1A, CRTAM, TAP2, TBX21, SASH3, LAG3
GO:0045730~respiratory burst	0.00647404	CYBB, NCF2, NCF1, CD52
GO:0001910~regulation of leukocyte mediated cytotoxicity	0.00656767	PTPRC, SH2D1A, CRTAM, TAP2, LAG3
GO:0055080~cation homeostasis	0.00700571	PTPRC, CCL3, CCR1, CD52, FZD2, CXCR3, CCL5, CD38, CCR5, CXCR4, CXCL13, HMOX1, S1PR4, LCK, CCR10, CCR2, JAK2, NEDD4L
GO:0030029~actin filament-based process	0.00732635	DLC1, CXCL1, MYO5A, FMNL1, PLEK, AIF1, S100A9, TMSB10, EPB41L3, CORO1A, DOCK2, RAC2, WIPF1, LCP1, FGD3, ARHGDIB
GO:0002637~regulation of immunoglobulin production	0.00757763	PTPRC, CD37, TNF, TBX21, SASH3
GO:0002761~regulation of myeloid leukocyte differentiation	0.00793137	TNF, IKZF1, INPP5D, RUNX1, CCL5, C1QC
GO:0002700~regulation of production of molecular mediator of immune response	0.00793137	PTPRC, CD37, TNF, HMOX1, TBX21, SASH3
GO:0019884~antigen processing and presentation of exogenous antigen	0.00805477	TAP2, HLA-DOA, CD74, HLA-DRA
GO:0051240~positive regulation of multicellular organismal process	0.00816973	CARD9, TNF, IKZF1, IL18, NFAM1, NLRP3, CCL5, ADA, TIGIT, CD83, CD38, HMOX1, JAK2, ALOX5, CASP1, SASH3
GO:0051223~regulation of protein transport	0.00827036	KCNN4, CRTAM, TNF, JAK2, CASP1, MXI1, NLRP3, CD27, SRGN, LCP1
GO:0032844~regulation of homeostatic process	0.00827036	P2RX5, CD38, PTPRC, IL2RA, CD44, LCK, SPI1, INPP5D, CCL5, ADA
GO:0033077~T cell differentiation in the thymus	0.00868465	PTPRC, DOCK2, CD3D, ZAP70, CD74
GO:0050868~negative regulation of T cell activation	0.00878238	TIGIT, IL2RA, LAX1, CTLA4, CD74, LAG3
GO:0030853~negative regulation of granulocyte differentiation	0.00878728	INPP5D, RUNX1, C1QC
GO:0007166~cell surface receptor linked signal transduction	0.0093367	CD8A, CD8B, LEPR, PTPN22, GRIN3A, CXCR3, CXCR4, S1PR4, CCR10, CXCR6, ADAM8, CFD, KLRD1, LAG3, PIK3CG, CD3G, CD3D, PTGER4, GPR18, CMKLR1, GPR171, SLA2, GPR132, NFAM1, IRS1, IGSF6, LILRB2, LAT2, DOK2, CCR5, LAX1, LILRB3, LCK, CCR2, GNB5, MST1R, KLRC1, PTAFR, LCP2, CXCL1, GPR183, CCL3, FUT8, CCR1, CD247, CXCL9, GPR65, FPR1, ITGB2, FPR3, CCL5, DGKA, ITGAX, ITGB7, ZAP70, CD2, CD4, CD27, PTPRC, IL2RA, …
GO:0030036~actin cytoskeleton organization	0.00974515	CXCL1, FMNL1, DLC1, PLEK, AIF1, S100A9, TMSB10, EPB41L3, CORO1A, DOCK2, RAC2, WIPF1, LCP1, FGD3, ARHGDIB
GO:0010627~regulation of protein kinase cascade	0.00974622	PTPRC, F10, TNF, CARD9, HCLS1, LEPR, LGALS1, FASLG, PIM2, TLR6, OSM, HMOX1, JAK2, CASP1, CD27, RHOH
GO:0043370~regulation of CD4-positive, alpha beta T cell differentiation	0.00984288	CD83, IL2RG, IRF4, SASH3
GO:0031341~regulation of cell killing	0.00989223	PTPRC, SH2D1A, CRTAM, TAP2, LAG3
GO:0006928~cell motion	0.011158	CCL3, TNF, SORD, FUT8, S100A9, FPR1, ITGB2, FPR3, CXCR3, CCL5, DOCK2, CD44, CXCR4, RUNX3, ARHGDIB, THBS4, CCL4L2, ITGA4, LSP1, CORO1A, SIX1, JAK2, MST1R, PLAU, LRP5
GO:0002831~regulation of response to biotic stimulus	0.0112036	CRTAM, CD8B, APOBEC3G, IL15, APOBEC3F
GO:0070201~regulation of establishment of protein localization	0.0119772	KCNN4, CRTAM, TNF, JAK2, CASP1, MXI1, NLRP3, CD27, SRGN, LCP1
GO:0051241~negative regulation of multicellular organismal process	0.0121328	TIGIT, CIITA, CD83, CD38, TNF, HMOX1, JAK2, INPP5D, CPB2, ADA, PLAU, SRGN
GO:0050707~regulation of cytokine secretion	0.012622	CRTAM, TNF, CASP1, NLRP3, SRGN
GO:0002824~positive regulation of adaptive immune response based on somatic recombination of immune receptors built from immunoglobulin superfamily domains	0.012622	PTPRC, TNFSF13B, TAP2, ADA, SASH3
GO:0018108~peptidyl-tyrosine phosphorylation	0.0128166	OSM, ZAP70, JAK2, JAK3, CD6, BTK
GO:0002274~myeloid leukocyte activation	0.0128166	CD48, LAT2, MYO1F, IRF4, TLR6, LCP2
GO:0045089~positive regulation of innate immune response	0.0128166	SH2D1A, CRTAM, CARD9, TLR6, TLR8, LAG3
GO:0009405~pathogenesis	0.0129153	PRF1, HLA-DRB4, HLA-DPB1
GO:0002544~chronic inflammatory response	0.0129153	UNC13D, TNF, CCL5
GO:0033194~response to hydroperoxide	0.0129153	CD38, JAK2, TRPM2
GO:0002821~positive regulation of adaptive immune response	0.01415	PTPRC, TNFSF13B, TAP2, ADA, SASH3
GO:0009306~protein secretion	0.01415	TNFSF13B, PLEK, LAX1, NLRP3, LCP2
GO:0043900~regulation of multi-organism process	0.01415	CD8B, APOBEC3G, IL15, APOBEC3F, ADA
GO:0030334~regulation of cell migration	0.0149179	DLC1, MIA3, CORO1A, F10, CXCR4, HMOX1, MMP9, MYO1F, JAK2, IRS1, VASH1, ADA
GO:0018212~peptidyl-tyrosine modification	0.0152381	OSM, ZAP70, JAK2, JAK3, CD6, BTK
GO:0043410~positive regulation of MAPKKK cascade	0.0152381	OSM, PTPRC, CARD9, TNF, LEPR, CD27
GO:0008284~positive regulation of cell proliferation	0.0163752	PTPRC, S100A6, TNF, IL2RA, HCLS1, IL18, IL15, IRS1, ADA, MMP12, OSM, CD38, CORO1A, SIRPG, TNFSF13B, RAC2, ZAP70, JAK2, MST1R, RUNX2, SASH3, LRP5
GO:0051222~positive regulation of protein transport	0.0164368	KCNN4, CRTAM, TNF, JAK2, CASP1, NLRP3, CD27
GO:0009168~purine ribonucleoside monophosphate biosynthetic process	0.0164958	CECR1, AMPD3, IMPDH1, ADA
GO:0009127~purine nucleoside monophosphate biosynthetic process	0.0164958	CECR1, AMPD3, IMPDH1, ADA
GO:0043122~regulation of I-kappaB kinase/NF-kappaB cascade	0.0168553	CARD9, TNF, HMOX1, LGALS1, FASLG, PIM2, CASP1, TLR6, RHOH
GO:0045579~positive regulation of B cell differentiation	0.017718	IL2RG, INPP5D, CD27
GO:0032733~positive regulation of interleukin-10 production	0.017718	TIGIT, CD83, SASH3
GO:0050688~regulation of defense response to virus	0.0191528	CD8B, APOBEC3G, IL15, APOBEC3F
GO:0045076~regulation of interleukin-2 biosynthetic process	0.0191528	CARD9, CD4, IRF4, LAG3
GO:0045637~regulation of myeloid cell differentiation	0.0200206	TNF, IKZF1, SPI1, INPP5D, RUNX1, CCL5, C1QC
GO:0008624~induction of apoptosis by extracellular signals	0.021588	CD38, NGEF, TNF, ABR, FASLG, VAV1, CD5, FGD3, BTK
GO:0009167~purine ribonucleoside monophosphate metabolic process	0.0220319	CECR1, AMPD3, IMPDH1, ADA
GO:0009126~purine nucleoside monophosphate metabolic process	0.0220319	CECR1, AMPD3, IMPDH1, ADA
GO:0033157~regulation of intracellular protein transport	0.0225787	TNF, JAK2, MXI1, NLRP3, CD27, LCP1
GO:0002495~antigen processing and presentation of peptide antigen via MHC class II	0.0231504	HLA-DOA, CD74, HLA-DRA
GO:0045576~mast cell activation	0.0231504	CD48, LAT2, LCP2
GO:0019886~antigen processing and presentation of exogenous peptide antigen via MHC class II	0.0231504	HLA-DOA, CD74, HLA-DRA
GO:0006916~anti-apoptosis	0.0246354	SERPINB9, IER3, IL2RB, TNF, TNFSF13B, SOCS3, HMOX1, TXNDC5, TNFAIP8, BCL2A1, PIM2, SEMA4D, CD27
GO:0019835~cytolysis	0.0251337	PRF1, GZMA, GZMB, GZMH
GO:0030595~leukocyte chemotaxis	0.0257522	CORO1A, DOCK2, S100A9, ITGB2, CCL5
GO:0032880~regulation of protein localization	0.025972	KCNN4, CRTAM, TNF, JAK2, CASP1, MXI1, NLRP3, CD27, SRGN, LCP1
GO:0002822~regulation of adaptive immune response based on somatic recombination of immune receptors built from immunoglobulin superfamily domains	0.0260594	PTPRC, TNFSF13B, TAP2, TBX21, ADA, SASH3
GO:0008283~cell proliferation	0.0274009	CXCL1, PTPRC, ZBTB32, CRTAM, IL2RA, LY86, CD70, PIM2, IFI16, IL15, CD74, OSM, SH2D2A, DOCK2, LAMP3, TNFSF13B, CXCR4, HMOX1, BHLHE41, IMPDH1, CD5, RUNX3
GO:0002819~regulation of adaptive immune response	0.0279212	PTPRC, TNFSF13B, TAP2, TBX21, ADA, SASH3
GO:0022407~regulation of cell-cell adhesion	0.0284576	SIRPG, TNF, JAK2, ADA
GO:0043123~positive regulation of I-kappaB kinase/NF-kappaB cascade	0.0291595	CARD9, TNF, HMOX1, LGALS1, FASLG, PIM2, CASP1, TLR6
GO:0050691~regulation of defense response to virus by host	0.0291697	APOBEC3G, IL15, APOBEC3F
GO:0032673~regulation of interleukin-4 production	0.0291697	CD83, IRF4, SASH3
GO:0050900~leukocyte migration	0.0298654	CORO1A, DOCK2, TNF, S100A9, ITGB2, CCL5
GO:0060326~cell chemotaxis	0.030589	CORO1A, DOCK2, S100A9, ITGB2, CCL5
GO:0031589~cell-substrate adhesion	0.0306107	PARVG, DLC1, CORO1A, CD44, ITGB7, ITGB2, ECM2, RAPH1
GO:0050708~regulation of protein secretion	0.0318928	KCNN4, CRTAM, TNF, CASP1, NLRP3, SRGN
GO:0050715~positive regulation of cytokine secretion	0.0320026	CRTAM, TNF, CASP1, NLRP3
GO:0009156~ribonucleoside monophosphate biosynthetic process	0.0320026	CECR1, AMPD3, IMPDH1, ADA
GO:0048585~negative regulation of response to stimulus	0.0336571	PTPRC, IL2RA, SOCS3, CTLA4, GRIN3A, INPP5D, IRS1, ADA
GO:0040012~regulation of locomotion	0.0342224	DLC1, MIA3, CORO1A, F10, CXCR4, HMOX1, MMP9, MYO1F, JAK2, IRS1, VASH1, ADA
GO:0051270~regulation of cell motion	0.035339	DLC1, MIA3, CORO1A, F10, CXCR4, HMOX1, MMP9, MYO1F, JAK2, IRS1, VASH1, ADA
GO:0048535~lymph node development	0.035735	IKZF1, CXCL13, IL15
GO:0001909~leukocyte mediated cytotoxicity	0.035735	CRTAM, UNC13D, SLAMF7
GO:0001906~cell killing	0.0357671	CRTAM, UNC13D, GNLY, SLAMF7
GO:0050714~positive regulation of protein secretion	0.0359256	KCNN4, CRTAM, TNF, CASP1, NLRP3
GO:0006956~complement activation	0.0387828	C1QA, C1QB, CR1, CFD, C1QC
GO:0009968~negative regulation of signal transduction	0.0390619	DLC1, PTPRC, PLEK, SOCS3, SLA2, IRS1, ADA, RGS10, RGS1, UBASH3A, INPP5D, RUNX2, RHOH
GO:0009161~ribonucleoside monophosphate metabolic process	0.0397489	CECR1, AMPD3, IMPDH1, ADA
GO:0001932~regulation of protein amino acid phosphorylation	0.0401753	OSM, PTPRC, TNF, SOCS3, HCLS1, JAK2, ITGB2, CD4, TLR6, CD6, FAM129A
GO:0010648~negative regulation of cell communication	0.0415737	DLC1, PTPRC, PLEK, SOCS3, SLA2, IRS1, ADA, RGS10, CD38, RGS1, UBASH3A, INPP5D, RUNX2, RHOH
GO:0060341~regulation of cellular localization	0.0415737	CRTAM, TNF, MXI1, NLRP3, OSM, KCNN4, CD38, UNC13D, HMOX1, JAK2, CASP1, SRGN, LCP1, CD27
GO:0019058~viral infectious cycle	0.0417663	CCR5, CXCR4, CXCR6, CCL4L2, CD4
GO:0002541~activation of plasma proteins involved in acute inflammatory response	0.0417663	C1QA, C1QB, CR1, CFD, C1QC
GO:0043372~positive regulation of CD4-positive, alpha beta T cell differentiation	0.0428075	CD83, IL2RG, SASH3
GO:0042306~regulation of protein import into nucleus	0.0448759	TNF, JAK2, MXI1, NLRP3, CD27
GO:0043066~negative regulation of apoptosis	0.0449869	PIK3CG, IER3, IL2RB, TNF, SOCS3, BCL2A1, PIM2, CD74, ADA, SERPINB9, TNFSF13B, HMOX1, BCL11B, TXNDC5, TNFAIP8, SEMA4D, PTCRA, CD27
GO:0051046~regulation of secretion	0.046197	OSM, CD38, KCNN4, CRTAM, UNC13D, TNF, HMOX1, JAK2, CASP1, NLRP3, ADA, SRGN
GO:0002237~response to molecule of bacterial origin	0.0480767	CARD9, SOCS3, TAP2, FASLG, TLR6, CCL5, PTAFR
GO:0051047~positive regulation of secretion	0.0498368	CD38, KCNN4, CRTAM, UNC13D, TNF, JAK2, CASP1, NLRP3
GO:0043069~negative regulation of programmed cell death	0.0499962	PIK3CG, IER3, IL2RB, TNF, SOCS3, BCL2A1, PIM2, CD74, ADA, SERPINB9, TNFSF13B, HMOX1, BCL11B, TXNDC5, TNFAIP8, SEMA4D, PTCRA, CD27
Note: Data for GO biological process analysis using genes which has fold change ≥ 2 and p-value < 0.05 in the comparision of both Pattern 2 vs Pattern1 and Pattern 4 vs Pattern 3
