# Supplementary material for: Expression patterns of programmed death ligand 1 correlate with different microenvironments and patient prognosis in hepatocellular carcinoma
Source: Br J Cancer. 2018 Jun 20;119(1):80–8. doi: 10.1038/s41416-018-0144-4 (PMC6035200; doi:10.1038/s41416-018-0144-4)
Supplement: Supplementary file 7 — Supplementary Table S7 [file 41416_2018_144_MOESM7_ESM.xlsx]

## Sheet: Table S7
Supplementary Table S7. GSEA in different PD-L1 expression patterns
Enriched genesets in Pattern 1 vs the other patterns
NAME	SIZE	NES	NOM p-val	FDR q-val
GO_LIPID_HOMEOSTASIS	72	2.43698	0	0
GO_ALPHA_AMINO_ACID_CATABOLIC_PROCESS	70	2.4029	0	0
GO_ORGANIC_ACID_CATABOLIC_PROCESS	141	2.37635	0	0
GO_STEROL_HOMEOSTASIS	42	2.37017	0	0
GO_REGULATION_OF_TRIGLYCERIDE_METABOLIC_PROCESS	23	2.26063	0	0.00100995
GO_POSITIVE_REGULATION_OF_TRIGLYCERIDE_METABOLIC_PROCESS	16	2.25181	0	0.00106288
GO_CELLULAR_AMINO_ACID_CATABOLIC_PROCESS	80	2.22893	0	0.00165905
GO_STEROID_METABOLIC_PROCESS	170	2.20739	0	0.00176056
GO_MONOCARBOXYLIC_ACID_CATABOLIC_PROCESS	61	2.18241	0	0.00171374
GO_ACYLGLYCEROL_HOMEOSTASIS	21	2.16348	0	0.00206422
GO_ALPHA_AMINO_ACID_METABOLIC_PROCESS	163	2.13574	0	0.00246917
GO_STEROID_BIOSYNTHETIC_PROCESS	78	2.07486	0	0.00659994
GO_DRUG_METABOLIC_PROCESS	24	2.06611	0	0.0065802
GO_LIPID_OXIDATION	48	2.0387	0	0.0107583
GO_REVERSE_CHOLESTEROL_TRANSPORT	16	2.00919	0	0.0158368
GO_ISOPRENOID_METABOLIC_PROCESS	89	1.99756	0	0.0170756
GO_FATTY_ACID_CATABOLIC_PROCESS	47	1.99658	0	0.0162261
GO_POSITIVE_REGULATION_OF_AMINE_TRANSPORT	22	1.98924	0	0.0151917
GO_PROTEIN_LIPID_COMPLEX_ASSEMBLY	16	1.98885	0	0.0145288
GO_ALPHA_AMINO_ACID_BIOSYNTHETIC_PROCESS	56	1.9778	0	0.0159707
GO_SMALL_MOLECULE_CATABOLIC_PROCESS	224	1.97582	0	0.0157722
GO_LIPID_DIGESTION	15	1.97511	0	0.0151657
GO_AROMATIC_AMINO_ACID_FAMILY_METABOLIC_PROCESS	22	1.95743	0	0.0182365
GO_GLUTAMINE_FAMILY_AMINO_ACID_METABOLIC_PROCESS	49	1.9386	0	0.0220838
GO_STEROL_BIOSYNTHETIC_PROCESS	31	1.93338	0	0.0222037
GO_SERINE_FAMILY_AMINO_ACID_METABOLIC_PROCESS	29	1.93084	0	0.0220919
GO_FOLIC_ACID_CONTAINING_COMPOUND_METABOLIC_PROCESS	23	1.92287	0	0.0227944
GO_MACROMOLECULAR_COMPLEX_REMODELING	23	1.91849	0	0.0231635
GO_CELLULAR_AMINO_ACID_METABOLIC_PROCESS	224	1.90944	0	0.024004
GO_STEROL_METABOLIC_PROCESS	92	1.90842	0	0.0235243
GO_ORGANIC_HYDROXY_COMPOUND_TRANSPORT	122	1.90592	0	0.0235066
GO_RESPONSE_TO_XENOBIOTIC_STIMULUS	74	1.89983	0	0.0240914
GO_PROTEIN_LIPID_COMPLEX_SUBUNIT_ORGANIZATION	31	1.88354	0	0.0271287
GO_NEGATIVE_REGULATION_OF_GLIAL_CELL_DIFFERENTIATION	18	1.86065	0	0.0330947
GO_GLUTAMATE_METABOLIC_PROCESS	23	1.8461	0	0.0362097
GO_CELLULAR_HORMONE_METABOLIC_PROCESS	68	1.83866	0	0.0381269
GO_BILE_ACID_METABOLIC_PROCESS	27	1.83548	0	0.0381976
GO_CELLULAR_AMINO_ACID_BIOSYNTHETIC_PROCESS	67	1.83406	0	0.0379844
GO_ORGANIC_HYDROXY_COMPOUND_CATABOLIC_PROCESS	49	1.82705	0	0.0396695
GO_POSITIVE_REGULATION_OF_STEM_CELL_PROLIFERATION	44	1.81733	0	0.0425233
GO_REGULATION_OF_PLASMA_LIPOPROTEIN_PARTICLE_LEVELS	38	1.80889	0	0.0431317
GO_HORMONE_METABOLIC_PROCESS	115	1.8026	0	0.0435284
GO_STEROL_TRANSPORT	42	1.79266	0	0.0456308
GO_TERPENOID_METABOLIC_PROCESS	75	1.7492	0	0.0613261
GO_NEUTRAL_LIPID_METABOLIC_PROCESS	56	1.74727	0	0.0600295
GO_ORGANIC_HYDROXY_COMPOUND_METABOLIC_PROCESS	342	1.74105	0	0.0611963
GO_HEPARAN_SULFATE_PROTEOGLYCAN_BIOSYNTHETIC_PROCESS	15	1.73235	0	0.0640514
GO_REGULATION_OF_GLUCOSE_METABOLIC_PROCESS	64	1.69868	0	0.0761515
GO_DIGESTION	91	1.69848	0	0.0751513
GO_DICARBOXYLIC_ACID_METABOLIC_PROCESS	72	1.68746	0	0.0805937
GO_REGULATION_OF_STEM_CELL_PROLIFERATION	61	1.66466	0	0.088916
GO_ORGANIC_HYDROXY_COMPOUND_BIOSYNTHETIC_PROCESS	127	1.60911	0	0.13041
GO_SMALL_MOLECULE_BIOSYNTHETIC_PROCESS	295	1.6028	0	0.134553
GO_SENSORY_PERCEPTION_OF_CHEMICAL_STIMULUS	90	1.59073	0	0.141015
GO_CELLULAR_ALDEHYDE_METABOLIC_PROCESS	53	1.58784	0	0.137749
GO_ALCOHOL_METABOLIC_PROCESS	243	1.561	0	0.149697
GO_ORGANONITROGEN_COMPOUND_CATABOLIC_PROCESS	242	1.5325	0	0.171746
GO_REGULATION_OF_CELLULAR_KETONE_METABOLIC_PROCESS	120	1.48524	0	0.217862
GO_MONOCARBOXYLIC_ACID_METABOLIC_PROCESS	328	1.48412	0	0.217608
GO_COENZYME_METABOLIC_PROCESS	183	1.4625	0	0.234841
GO_REGULATION_OF_FATTY_ACID_METABOLIC_PROCESS	54	1.4388	0	0.260725
GO_ORGANIC_ACID_TRANSPORT	189	1.43095	0	0.267271
GO_ORGANIC_ACID_BIOSYNTHETIC_PROCESS	175	1.42127	0	0.281738
GO_REGULATION_OF_HORMONE_LEVELS	339	1.37579	0	0.314782
GO_SULFUR_COMPOUND_METABOLIC_PROCESS	241	1.36492	0	0.324448
GO_LIPID_MODIFICATION	142	1.35274	0	0.332398
GO_ANION_TRANSMEMBRANE_TRANSPORT	172	1.28593	0	0.399348
GO_REGULATION_OF_LIPID_METABOLIC_PROCESS	194	1.25436	0	0.4401
GO_ORGANIC_ANION_TRANSPORT	272	1.22185	0	0.483037
GO_NITROGEN_COMPOUND_TRANSPORT	337	1.20356	0	0.512467
GO_ANION_TRANSPORT	346	1.1965	0	0.525221
GO_BILE_ACID_AND_BILE_SALT_TRANSPORT	22	1.79869	0.003125	0.044314
GO_MODIFIED_AMINO_ACID_TRANSPORT	18	1.76829	0.0031348	0.0554894
GO_REGULATION_OF_TRANSCRIPTION_INVOLVED_IN_CELL_FATE_COMMITMENT	15	1.88514	0.00319489	0.027553
GO_ANDROGEN_METABOLIC_PROCESS	22	1.80467	0.00328947	0.0433435
GO_TETRAHYDROFOLATE_METABOLIC_PROCESS	18	1.91079	0.00330033	0.0243543
GO_POSITIVE_REGULATION_OF_GLUCOSE_METABOLIC_PROCESS	18	1.8532	0.00332226	0.0346577
GO_NUCLEOSIDE_BISPHOSPHATE_METABOLIC_PROCESS	25	1.92631	0.00357143	0.0226508
GO_CGMP_METABOLIC_PROCESS	22	1.99496	0.00361011	0.0156102
GO_SULFUR_AMINO_ACID_METABOLIC_PROCESS	27	1.66516	0.00374532	0.0896665
GO_FATTY_ACID_BETA_OXIDATION	34	1.76727	0.00398406	0.0548448
GO_SOMATIC_STEM_CELL_POPULATION_MAINTENANCE	48	1.57749	0.0045045	0.142099
GO_GLYCINE_METABOLIC_PROCESS	15	1.80719	0.00666667	0.0430386
GO_CHOLESTEROL_EFFLUX	22	1.81718	0.00689655	0.0416462
GO_REGULATION_OF_MESENCHYMAL_CELL_PROLIFERATION	24	1.72079	0.00694444	0.0689003
GO_REGULATION_OF_LIPID_BIOSYNTHETIC_PROCESS	93	1.35269	0.00694444	0.330537
GO_ORGANIC_ACID_TRANSMEMBRANE_TRANSPORT	77	1.41675	0.00704225	0.287603
GO_DETECTION_OF_CHEMICAL_STIMULUS_INVOLVED_IN_SENSORY_PERCEPTION_OF_TASTE	23	1.74631	0.00706714	0.0594819
GO_PTERIDINE_CONTAINING_COMPOUND_METABOLIC_PROCESS	28	1.99378	0.00746269	0.0151157
GO_CELLULAR_LIPID_CATABOLIC_PROCESS	95	1.51132	0.008	0.189084
GO_SODIUM_ION_TRANSPORT	108	1.40084	0.008	0.303807
GO_PRIMARY_ALCOHOL_METABOLIC_PROCESS	37	1.63322	0.00862069	0.111222
GO_IRON_ION_HOMEOSTASIS	50	1.52124	0.00862069	0.178613
GO_SENSORY_PERCEPTION_OF_TASTE	39	1.56484	0.00865801	0.148646
GO_WATER_HOMEOSTASIS	52	1.66689	0.00900901	0.0896221
GO_AROMATIC_AMINO_ACID_FAMILY_CATABOLIC_PROCESS	16	1.81274	0.00946372	0.0425421
GO_POLYOL_TRANSPORT	15	1.7483	0.00952381	0.060677
GO_NEGATIVE_REGULATION_OF_WOUND_HEALING	46	1.58455	0.00985222	0.138081
GO_MONOAMINE_TRANSPORT	19	1.71705	0.00986842	0.0686488
GO_REGULATION_OF_STRIATED_MUSCLE_CELL_APOPTOTIC_PROCESS	17	1.71394	0.0105634	0.0697341
GO_RESPONSE_TO_PAIN	23	1.76295	0.0108303	0.0555005
GO_CELLULAR_MODIFIED_AMINO_ACID_METABOLIC_PROCESS	142	1.34348	0.0108696	0.33911
GO_RESPONSE_TO_CARBOHYDRATE	127	1.38853	0.010989	0.311362
GO_PROTEIN_ADP_RIBOSYLATION	15	1.71977	0.0118343	0.0685493
GO_AMINO_ACID_BETAINE_METABOLIC_PROCESS	15	1.7378	0.012945	0.0616455
GO_BILE_ACID_BIOSYNTHETIC_PROCESS	15	1.70556	0.0136986	0.0734518
GO_GLUTAMINE_FAMILY_AMINO_ACID_CATABOLIC_PROCESS	19	1.57609	0.0148148	0.142052
GO_DORSAL_VENTRAL_PATTERN_FORMATION	56	1.43857	0.0148515	0.259073
GO_REGULATION_OF_STEROL_TRANSPORT	27	1.67503	0.0162602	0.087464
GO_REGULATION_OF_GLUCONEOGENESIS	21	1.66819	0.0165016	0.0902011
GO_PLASMA_LIPOPROTEIN_PARTICLE_CLEARANCE	17	1.67398	0.0168919	0.0869792
GO_IMPORT_INTO_CELL	29	1.54637	0.0181159	0.162551
GO_LIPID_LOCALIZATION	176	1.24052	0.0185185	0.452668
GO_MONOSACCHARIDE_BIOSYNTHETIC_PROCESS	41	1.56563	0.0186916	0.150883
GO_FATTY_ACID_METABOLIC_PROCESS	183	1.29828	0.0204082	0.387634
GO_REGULATION_OF_STEROID_METABOLIC_PROCESS	55	1.4769	0.0206186	0.221272
GO_SULFUR_COMPOUND_BIOSYNTHETIC_PROCESS	134	1.29074	0.0210526	0.392496
GO_RETINOL_METABOLIC_PROCESS	24	1.58841	0.0215827	0.138634
GO_REGULATION_OF_LIPID_TRANSPORT	69	1.3522	0.0216216	0.3277
GO_MONOCARBOXYLIC_ACID_TRANSPORT	88	1.36394	0.0217391	0.324371
GO_CYTOPLASMIC_MICROTUBULE_ORGANIZATION	29	1.58434	0.0220588	0.136921
GO_SPINAL_CORD_PATTERNING	16	1.65385	0.0228758	0.0960178
GO_REGULATION_OF_LIPID_CATABOLIC_PROCESS	38	1.48002	0.0242915	0.221104
GO_LIPID_CATABOLIC_PROCESS	152	1.29804	0.025	0.386249
GO_ALCOHOL_CATABOLIC_PROCESS	40	1.47367	0.0257511	0.220391
GO_COFACTOR_METABOLIC_PROCESS	227	1.50903	0.0263158	0.189971
GO_CIRCADIAN_RHYTHM	93	1.38031	0.0263158	0.316219
GO_NEUTRAL_LIPID_CATABOLIC_PROCESS	18	1.5462	0.0264901	0.161174
GO_AMINE_CATABOLIC_PROCESS	17	1.59295	0.026936	0.14063
GO_POSITIVE_REGULATION_OF_LIPID_CATABOLIC_PROCESS	24	1.6973	0.0277778	0.0748976
GO_RIBOSOMAL_LARGE_SUBUNIT_BIOGENESIS	31	1.43974	0.028	0.26108
GO_ACIDIC_AMINO_ACID_TRANSPORT	19	1.45971	0.0288809	0.23727
GO_HEPATICOBILIARY_SYSTEM_DEVELOPMENT	84	1.31513	0.0289855	0.369237
GO_NEGATIVE_REGULATION_OF_STRIATED_MUSCLE_CELL_APOPTOTIC_PROCESS	15	1.58878	0.0291262	0.139876
GO_EMBRYONIC_HINDLIMB_MORPHOGENESIS	23	1.53558	0.0295203	0.169893
GO_REGULATION_OF_DIGESTIVE_SYSTEM_PROCESS	20	1.59068	0.0299003	0.139442
GO_NEUROTRANSMITTER_METABOLIC_PROCESS	16	1.53077	0.0303951	0.170442
GO_REGULATION_OF_URINE_VOLUME	15	1.53614	0.0326797	0.170797
GO_GLUTAMINE_FAMILY_AMINO_ACID_BIOSYNTHETIC_PROCESS	15	1.5988	0.0329341	0.136628
GO_AMINO_ACID_TRANSPORT	88	1.30285	0.0342466	0.38205
GO_ASPARTATE_FAMILY_AMINO_ACID_METABOLIC_PROCESS	38	1.47575	0.034632	0.220917
GO_POSITIVE_REGULATION_OF_FATTY_ACID_METABOLIC_PROCESS	26	1.47874	0.0347222	0.22078
GO_REGULATION_OF_AMINE_TRANSPORT	53	1.37437	0.035533	0.313468
GO_ONE_CARBON_METABOLIC_PROCESS	32	1.55185	0.0359712	0.15783
GO_THIOESTER_METABOLIC_PROCESS	53	1.35495	0.0361991	0.329966
GO_CGMP_BIOSYNTHETIC_PROCESS	15	1.58647	0.0362538	0.137651
GO_HORMONE_BIOSYNTHETIC_PROCESS	32	1.53182	0.0368852	0.17091
GO_NEGATIVE_REGULATION_OF_RESPONSE_TO_EXTRACELLULAR_STIMULUS	25	1.40405	0.0397112	0.304723
GO_NEGATIVE_REGULATION_OF_GLIOGENESIS	23	1.56558	0.0402685	0.149407
GO_DEVELOPMENTAL_INDUCTION	20	1.52533	0.040678	0.175218
GO_ISOPRENOID_BIOSYNTHETIC_PROCESS	18	1.62146	0.0415335	0.120005
GO_RESPONSE_TO_STARVATION	103	1.30792	0.0422535	0.374644
GO_GLYOXYLATE_METABOLIC_PROCESS	18	1.56314	0.0443038	0.149121
GO_CELL_DIFFERENTIATION_IN_SPINAL_CORD	32	1.38128	0.0443548	0.316394
GO_AMMONIUM_ION_METABOLIC_PROCESS	120	1.24696	0.0458716	0.447438
GO_RESPONSE_TO_GLUCAGON	36	1.39322	0.0478261	0.306708
GO_SPINAL_CORD_DEVELOPMENT	69	1.33904	0.05	0.343605
Enriched genesets in Pattern 2 vs the other patterns
NAME	SIZE	NES	NOM p-val	FDR q-val
GO_ADAPTIVE_IMMUNE_RESPONSE	187	2.77947	0	0
GO_LYMPHOCYTE_ACTIVATION	244	2.7627	0	0
GO_LEUKOCYTE_ACTIVATION	290	2.68271	0	0
GO_LEUKOCYTE_CELL_CELL_ADHESION	192	2.64424	0	0
GO_LYMPHOCYTE_DIFFERENTIATION	156	2.57571	0	0
GO_CELLULAR_DEFENSE_RESPONSE	40	2.56315	0	0
GO_POSITIVE_REGULATION_OF_CELL_KILLING	28	2.55405	0	0
GO_T_CELL_DIFFERENTIATION	100	2.49381	0	0
GO_LEUKOCYTE_DIFFERENTIATION	217	2.48426	0	0
GO_REGULATION_OF_CELL_KILLING	47	2.45989	0	0
GO_CHEMOKINE_MEDIATED_SIGNALING_PATHWAY	54	2.44269	0	0
GO_CELL_ACTIVATION	388	2.43911	0	0
GO_REGULATION_OF_CELL_ACTIVATION	333	2.40978	0	0
GO_POSITIVE_REGULATION_OF_CELL_ACTIVATION	212	2.40614	0	0
GO_CELL_CHEMOTAXIS	121	2.39277	0	0
GO_B_CELL_ACTIVATION	92	2.38761	0	0
GO_REGULATION_OF_LEUKOCYTE_MEDIATED_IMMUNITY	125	2.38327	0	0
GO_B_CELL_RECEPTOR_SIGNALING_PATHWAY	33	2.38185	0	0
GO_LEUKOCYTE_CHEMOTAXIS	88	2.38046	0	0
GO_POSITIVE_REGULATION_OF_LEUKOCYTE_MEDIATED_IMMUNITY	67	2.3757	0	0
GO_REGULATION_OF_LEUKOCYTE_PROLIFERATION	161	2.36364	0	0
GO_REGULATION_OF_B_CELL_ACTIVATION	85	2.35832	0	0
GO_POSITIVE_REGULATION_OF_IMMUNE_RESPONSE	388	2.35732	0	0
GO_REGULATION_OF_LEUKOCYTE_MEDIATED_CYTOTOXICITY	40	2.35367	0	0
GO_REGULATION_OF_LYMPHOCYTE_MEDIATED_IMMUNITY	93	2.34156	0	0
GO_INFLAMMATORY_RESPONSE	330	2.33648	0	0
GO_POSITIVE_REGULATION_OF_LYMPHOCYTE_MEDIATED_IMMUNITY	57	2.33611	0	0
GO_INNATE_IMMUNE_RESPONSE	391	2.33315	0	0
GO_POSITIVE_REGULATION_OF_LEUKOCYTE_DIFFERENTIATION	91	2.33147	0	0
GO_REGULATION_OF_LEUKOCYTE_MIGRATION	118	2.32997	0	0
GO_LEUKOCYTE_MIGRATION	198	2.32111	0	0
GO_REGULATION_OF_LEUKOCYTE_DIFFERENTIATION	159	2.31975	0	0
GO_POSITIVE_REGULATION_OF_CELL_CELL_ADHESION	168	2.31614	0	0
GO_REGULATION_OF_INTERFERON_GAMMA_PRODUCTION	69	2.31262	0	0
GO_REGULATION_OF_LYMPHOCYTE_DIFFERENTIATION	93	2.30256	0	0
GO_REGULATION_OF_ALPHA_BETA_T_CELL_ACTIVATION	51	2.30112	0	0
GO_REGULATION_OF_HOMOTYPIC_CELL_CELL_ADHESION	216	2.29824	0	0
GO_POSITIVE_REGULATION_OF_CYTOKINE_BIOSYNTHETIC_PROCESS	43	2.29615	0	0
GO_REGULATION_OF_CYTOKINE_BIOSYNTHETIC_PROCESS	68	2.28456	0	0
GO_ANTIGEN_RECEPTOR_MEDIATED_SIGNALING_PATHWAY	135	2.28243	0	0
GO_POSITIVE_REGULATION_OF_NATURAL_KILLER_CELL_MEDIATED_IMMUNITY	17	2.27854	0	0
GO_POSITIVE_REGULATION_OF_CYTOKINE_PRODUCTION	262	2.27601	0	0
GO_POSITIVE_REGULATION_OF_T_CELL_PROLIFERATION	76	2.27144	0	2.69062e-05
GO_REGULATION_OF_ANTIGEN_RECEPTOR_MEDIATED_SIGNALING_PATHWAY	29	2.26883	0	2.62947e-05
GO_POSITIVE_REGULATION_OF_LYMPHOCYTE_DIFFERENTIATION	55	2.26355	0	2.57104e-05
GO_ADAPTIVE_IMMUNE_RESPONSE_BASED_ON_SOMATIC_RECOMBINATION_OF_IMMUNE_RECEPTORS_BUILT_FROM_IMMUNOGLOBULIN_SUPERFAMILY_DOMAINS	97	2.26342	0	2.51515e-05
GO_EMBRYONIC_SKELETAL_SYSTEM_MORPHOGENESIS	60	2.25765	0	2.46163e-05
GO_POSITIVE_REGULATION_OF_IMMUNE_EFFECTOR_PROCESS	120	2.25334	0	4.93272e-05
GO_POSITIVE_REGULATION_OF_B_CELL_ACTIVATION	57	2.25161	0	4.83205e-05
GO_REGULATION_OF_HEMOPOIESIS	209	2.25117	0	4.73541e-05
GO_REGULATION_OF_LYMPHOCYTE_MIGRATION	27	2.25014	0	4.64256e-05
GO_POSITIVE_REGULATION_OF_INTERFERON_GAMMA_PRODUCTION	48	2.24239	0	9.02205e-05
GO_POSITIVE_REGULATION_OF_HEMOPOIESIS	108	2.2418	0	8.85183e-05
GO_MYELOID_LEUKOCYTE_MIGRATION	73	2.24161	0	8.6879e-05
GO_REGULATION_OF_T_CELL_PROLIFERATION	112	2.2294	0	0.000106813
GO_REGULATION_OF_T_CELL_DIFFERENTIATION	74	2.22398	0	0.000190659
GO_REGULATION_OF_CYTOKINE_PRODUCTION	387	2.22051	0	0.000187314
GO_REGULATION_OF_IMMUNE_EFFECTOR_PROCESS	305	2.21677	0	0.000184084
GO_ACTIVATION_OF_IMMUNE_RESPONSE	282	2.214	0	0.000180964
GO_CYTOKINE_PRODUCTION	83	2.20885	0	0.000198356
GO_EMBRYONIC_SKELETAL_SYSTEM_DEVELOPMENT	79	2.20623	0	0.000195104
GO_IMMUNE_RESPONSE_REGULATING_CELL_SURFACE_RECEPTOR_SIGNALING_PATHWAY	216	2.20248	0	0.000211162
GO_REGULATION_OF_CELL_CELL_ADHESION	268	2.20189	0	0.000207811
GO_MYELOID_LEUKOCYTE_ACTIVATION	64	2.20184	0	0.000204564
GO_POSITIVE_REGULATION_OF_LEUKOCYTE_PROLIFERATION	109	2.20053	0	0.000201417
GO_DENDRITIC_CELL_DIFFERENTIATION	24	2.19396	0	0.000198365
GO_LEUKOCYTE_MEDIATED_IMMUNITY	113	2.19357	0	0.000195404
GO_ALPHA_BETA_T_CELL_DIFFERENTIATION	37	2.18634	0	0.000280282
GO_GRANULOCYTE_MIGRATION	57	2.18159	0	0.00027622
GO_IMMUNE_EFFECTOR_PROCESS	308	2.18111	0	0.000272274
GO_LYMPHOCYTE_MIGRATION	38	2.17427	0	0.000318899
GO_ALPHA_BETA_T_CELL_ACTIVATION	45	2.17379	0	0.000330789
GO_POSITIVE_REGULATION_OF_LEUKOCYTE_MIGRATION	88	2.1732	0	0.000326257
GO_REGULATION_OF_NATURAL_KILLER_CELL_MEDIATED_IMMUNITY	26	2.16785	0	0.000353571
GO_REGULATION_OF_CHEMOTAXIS	131	2.15826	0	0.000365411
GO_LYMPHOCYTE_CHEMOTAXIS	31	2.13548	0	0.000471805
GO_LYMPHOCYTE_MEDIATED_IMMUNITY	84	2.12894	0	0.000543922
GO_DEFENSE_RESPONSE_TO_BACTERIUM	133	2.12697	0	0.000552408
GO_T_CELL_SELECTION	27	2.1183	0	0.000635008
GO_POSITIVE_REGULATION_OF_CELL_ADHESION	260	2.11095	0	0.000717612
GO_MULTI_MULTICELLULAR_ORGANISM_PROCESS	155	2.10714	0	0.000783375
GO_POSITIVE_REGULATION_OF_LEUKOCYTE_CHEMOTAXIS	63	2.10454	0	0.000803399
GO_MONOCYTE_CHEMOTAXIS	32	2.10389	0	0.00079372
GO_REGULATION_OF_INTERLEUKIN_1_PRODUCTION	34	2.10374	0	0.000784271
GO_SINGLE_ORGANISM_CELL_ADHESION	328	2.10286	0	0.000789311
GO_REGULATION_OF_ADAPTIVE_IMMUNE_RESPONSE	101	2.10195	0	0.000794144
GO_CYTOKINE_MEDIATED_SIGNALING_PATHWAY	346	2.09491	0	0.000853337
GO_CELL_ACTIVATION_INVOLVED_IN_IMMUNE_RESPONSE	92	2.09298	0	0.000925367
GO_NEGATIVE_REGULATION_OF_IMMUNE_SYSTEM_PROCESS	260	2.09236	0	0.00091497
GO_IMMUNE_SYSTEM_DEVELOPMENT	415	2.09225	0	0.000904804
GO_POSITIVE_REGULATION_OF_ALPHA_BETA_T_CELL_ACTIVATION	40	2.08439	0	0.000985811
GO_POSITIVE_REGULATION_OF_CHEMOTAXIS	87	2.07998	0	0.00104166
GO_CELL_CELL_ADHESION	407	2.07979	0	0.00103046
GO_LIPOPOLYSACCHARIDE_MEDIATED_SIGNALING_PATHWAY	24	2.07884	0	0.00103245
GO_REGULATION_OF_LEUKOCYTE_CHEMOTAXIS	74	2.0774	0	0.00108461
GO_LEUKOCYTE_PROLIFERATION	59	2.07349	0	0.00109833
GO_MATERNAL_PROCESS_INVOLVED_IN_FEMALE_PREGNANCY	47	2.06771	0	0.00114969
GO_TAXIS	316	2.06468	0	0.00117424
GO_MYELOID_LEUKOCYTE_DIFFERENTIATION	72	2.06187	0	0.00121145
GO_DEFENSE_RESPONSE_TO_OTHER_ORGANISM	310	2.04188	0	0.00140146
GO_REGULATION_OF_INTERLEUKIN_1_BETA_PRODUCTION	25	2.03837	0	0.00144723
GO_POSITIVE_REGULATION_OF_INNATE_IMMUNE_RESPONSE	184	2.03302	0	0.00152683
GO_POSITIVE_REGULATION_OF_LYMPHOCYTE_MIGRATION	19	2.02794	0	0.00161548
GO_REGULATION_OF_CD4_POSITIVE_ALPHA_BETA_T_CELL_ACTIVATION	28	2.01978	0	0.00180594
GO_DECIDUALIZATION	19	2.01692	0	0.00183491
GO_POSITIVE_REGULATION_OF_DEFENSE_RESPONSE	273	2.01634	0	0.00185143
GO_REGULATION_OF_T_CELL_RECEPTOR_SIGNALING_PATHWAY	21	2.01495	0	0.00187811
GO_CELLULAR_EXTRAVASATION	20	2.01073	0	0.0020152
GO_REGULATION_OF_CYTOSOLIC_CALCIUM_ION_CONCENTRATION	142	2.00409	0	0.00230098
GO_REGULATION_OF_AXON_GUIDANCE	27	1.99986	0	0.00242228
GO_CYTOKINE_SECRETION	25	1.99844	0	0.00244404
GO_REGULATION_OF_GRANULOCYTE_CHEMOTAXIS	34	1.99794	0	0.00242241
GO_LEUKOCYTE_HOMEOSTASIS	45	1.99484	0	0.00248489
GO_RESPONSE_TO_BACTERIUM	339	1.98754	0	0.00270312
GO_PHAGOCYTOSIS_RECOGNITION	16	1.98418	0	0.00281416
GO_POSITIVE_REGULATION_OF_CYTOKINE_SECRETION	61	1.98247	0	0.0028311
GO_REGULATION_OF_B_CELL_MEDIATED_IMMUNITY	38	1.98081	0	0.00286838
GO_POSITIVE_REGULATION_OF_ADAPTIVE_IMMUNE_RESPONSE	61	1.97905	0	0.00287505
GO_REGULATION_OF_CYTOKINE_SECRETION	98	1.97263	0	0.00314995
GO_MYELOID_DENDRITIC_CELL_ACTIVATION	19	1.97144	0	0.00312392
GO_LYMPHOCYTE_ACTIVATION_INVOLVED_IN_IMMUNE_RESPONSE	65	1.96888	0	0.00323511
GO_CELLULAR_RESPONSE_TO_CYTOKINE_STIMULUS	446	1.96573	0	0.0032869
GO_REGULATION_OF_NATURAL_KILLER_CELL_ACTIVATION	19	1.95792	0	0.00360811
GO_NEGATIVE_REGULATION_OF_ANTIGEN_RECEPTOR_MEDIATED_SIGNALING_PATHWAY	16	1.95573	0	0.00376141
GO_REGULATION_OF_CELL_ADHESION	448	1.95518	0	0.00376027
GO_POSITIVE_REGULATION_OF_CHEMOKINE_PRODUCTION	38	1.95149	0	0.00388322
GO_REGULATION_OF_INNATE_IMMUNE_RESPONSE	252	1.94949	0	0.00398411
GO_B_CELL_DIFFERENTIATION	63	1.94777	0	0.00402729
GO_T_CELL_DIFFERENTIATION_INVOLVED_IN_IMMUNE_RESPONSE	20	1.93931	0	0.00448409
GO_REGULATION_OF_MYELOID_LEUKOCYTE_DIFFERENTIATION	77	1.93842	0	0.00452309
GO_NATURAL_KILLER_CELL_ACTIVATION	37	1.93231	0	0.00487131
GO_RESPONSE_TO_INTERFERON_GAMMA	105	1.92669	0	0.00521997
GO_REGULATION_OF_B_CELL_PROLIFERATION	44	1.92312	0	0.00539026
GO_NEGATIVE_REGULATION_OF_CHEMOTAXIS	37	1.91759	0	0.00579821
GO_POSITIVE_T_CELL_SELECTION	17	1.9144	0	0.00596391
GO_RESPONSE_TO_VITAMIN_D	28	1.9091	0	0.00624807
GO_REGULATION_OF_LEUKOCYTE_APOPTOTIC_PROCESS	59	1.9	0	0.00676753
GO_POSITIVE_REGULATION_OF_INTERLEUKIN_8_PRODUCTION	27	1.89955	0	0.00675406
GO_RESPONSE_TO_FUNGUS	34	1.89785	0	0.0068403
GO_CELL_KILLING	35	1.89732	0	0.00684268
GO_REGULATION_OF_T_CELL_MEDIATED_CYTOTOXICITY	20	1.89616	0	0.00693489
GO_NEGATIVE_REGULATION_OF_LEUKOCYTE_APOPTOTIC_PROCESS	32	1.89429	0	0.00701804
GO_T_CELL_HOMEOSTASIS	22	1.89345	0	0.00710031
GO_PATTERN_RECOGNITION_RECEPTOR_SIGNALING_PATHWAY	76	1.89287	0	0.00713285
GO_TOLL_LIKE_RECEPTOR_SIGNALING_PATHWAY	62	1.89133	0	0.00723674
GO_MATERNAL_PLACENTA_DEVELOPMENT	26	1.89017	0	0.00728406
GO_RESPONSE_TO_MOLECULE_OF_BACTERIAL_ORIGIN	235	1.88628	0	0.00760666
GO_NEGATIVE_REGULATION_OF_CELL_ACTIVATION	112	1.88536	0	0.00759634
GO_CELLULAR_RESPONSE_TO_INTERLEUKIN_4	18	1.88397	0	0.00766477
GO_CELLULAR_RESPONSE_TO_BIOTIC_STIMULUS	115	1.88328	0	0.00765143
GO_REGULATION_OF_ALPHA_BETA_T_CELL_DIFFERENTIATION	33	1.86952	0	0.00886411
GO_HUMORAL_IMMUNE_RESPONSE	108	1.86924	0	0.00883883
GO_REGULATION_OF_MYELOID_CELL_DIFFERENTIATION	124	1.86404	0	0.00921697
GO_REGULATION_OF_INTERLEUKIN_12_PRODUCTION	39	1.86171	0	0.00919017
GO_NEGATIVE_REGULATION_OF_AXON_EXTENSION	24	1.86023	0	0.00927878
GO_NEGATIVE_REGULATION_OF_LEUKOCYTE_MIGRATION	23	1.85081	0	0.010227
GO_NEGATIVE_REGULATION_OF_IMMUNE_RESPONSE	92	1.83999	0	0.0114444
GO_REGULATION_OF_ANTIGEN_PROCESSING_AND_PRESENTATION	18	1.83949	0	0.0114257
GO_NEGATIVE_REGULATION_OF_CYTOKINE_PRODUCTION	140	1.83738	0	0.0115824
GO_CELLULAR_RESPONSE_TO_INTERFERON_GAMMA	88	1.83441	0	0.0117005
GO_PROTEIN_SECRETION	73	1.83315	0	0.0118242
GO_POSITIVE_REGULATION_OF_RESPONSE_TO_EXTERNAL_STIMULUS	211	1.82808	0	0.0124508
GO_ANTERIOR_POSTERIOR_PATTERN_SPECIFICATION	123	1.8242	0	0.0127597
GO_POSITIVE_REGULATION_OF_CD4_POSITIVE_ALPHA_BETA_T_CELL_ACTIVATION	22	1.82145	0	0.0130319
GO_DIVALENT_INORGANIC_CATION_HOMEOSTASIS	237	1.81845	0	0.0133066
GO_REGULATION_OF_CALCIUM_ION_TRANSPORT_INTO_CYTOSOL	71	1.8161	0	0.0135433
GO_POSITIVE_REGULATION_OF_MYELOID_LEUKOCYTE_DIFFERENTIATION	37	1.81405	0	0.0137675
GO_T_CELL_ACTIVATION_INVOLVED_IN_IMMUNE_RESPONSE	39	1.8095	0	0.0143233
GO_POSITIVE_REGULATION_OF_REACTIVE_OXYGEN_SPECIES_BIOSYNTHETIC_PROCESS	34	1.80819	0	0.0143886
GO_SENSORY_PERCEPTION_OF_PAIN	56	1.80442	0	0.0147127
GO_RESPONSE_TO_VIRUS	169	1.80181	0	0.0150257
GO_NEGATIVE_REGULATION_OF_IMMUNE_EFFECTOR_PROCESS	81	1.7999	0	0.0152206
GO_REGULATION_OF_INTERLEUKIN_8_PRODUCTION	38	1.79043	0	0.0167536
GO_THYMOCYTE_AGGREGATION	35	1.7884	0	0.0169182
GO_POSITIVE_REGULATION_OF_INFLAMMATORY_RESPONSE	85	1.78678	0	0.0170795
GO_NEGATIVE_REGULATION_OF_AXONOGENESIS	43	1.78244	0	0.0175479
GO_B_CELL_MEDIATED_IMMUNITY	55	1.78244	0	0.0174619
GO_POSITIVE_REGULATION_OF_MYELOID_CELL_DIFFERENTIATION	54	1.78123	0	0.017565
GO_NEGATIVE_REGULATION_OF_VIRAL_GENOME_REPLICATION	37	1.77941	0	0.0177938
GO_POSITIVE_REGULATION_OF_RESPONSE_TO_WOUNDING	120	1.76829	0	0.0198184
GO_REGULATION_OF_TUMOR_NECROSIS_FACTOR_SUPERFAMILY_CYTOKINE_PRODUCTION	67	1.76537	0	0.0201262
GO_REGULATION_OF_RESPONSE_TO_BIOTIC_STIMULUS	159	1.75761	0	0.0210972
GO_REGULATION_OF_PHOSPHOLIPASE_ACTIVITY	50	1.74873	0	0.0228161
GO_REGULATION_OF_INTERLEUKIN_6_PRODUCTION	68	1.74831	0	0.022779
GO_REGULATION_OF_CALCIUM_ION_TRANSPORT	153	1.72256	0	0.0275294
GO_MYELOID_CELL_DIFFERENTIATION	139	1.72012	0	0.0278414
GO_REGULATION_OF_LYMPHOCYTE_APOPTOTIC_PROCESS	42	1.71521	0	0.0286486
GO_REGULATION_OF_CYTOKINE_PRODUCTION_INVOLVED_IN_IMMUNE_RESPONSE	43	1.7147	0	0.0286643
GO_REGULATION_OF_RESPONSE_TO_WOUNDING	290	1.71169	0	0.0293846
GO_REGULATION_OF_INFLAMMATORY_RESPONSE	205	1.70441	0	0.0308194
GO_CD4_POSITIVE_ALPHA_BETA_T_CELL_ACTIVATION	26	1.70139	0	0.0314434
GO_REGULATION_OF_DEFENSE_RESPONSE_TO_VIRUS	129	1.70075	0	0.0313831
GO_REGULATION_OF_PRODUCTION_OF_MOLECULAR_MEDIATOR_OF_IMMUNE_RESPONSE	78	1.69583	0	0.0324494
GO_HOMEOSTASIS_OF_NUMBER_OF_CELLS	128	1.69281	0	0.0331007
GO_HEAD_MORPHOGENESIS	23	1.6844	0	0.0350737
GO_REGULATION_OF_FIBROBLAST_PROLIFERATION	57	1.6625	0	0.0403652
GO_NEGATIVE_REGULATION_OF_LEUKOCYTE_PROLIFERATION	52	1.65955	0	0.0411951
GO_POSITIVE_REGULATION_OF_LOCOMOTION	307	1.65774	0	0.0414839
GO_ACTIVATION_OF_INNATE_IMMUNE_RESPONSE	151	1.65324	0	0.0427098
GO_REGULATION_OF_RELEASE_OF_SEQUESTERED_CALCIUM_ION_INTO_CYTOSOL	57	1.63668	0	0.0475145
GO_RESPONSE_TO_INTERLEUKIN_1	86	1.59245	0	0.061257
GO_REGULATION_OF_ION_HOMEOSTASIS	153	1.57558	0	0.0664951
GO_ION_HOMEOSTASIS	414	1.56597	0	0.0700259
GO_CELL_CELL_ADHESION_VIA_PLASMA_MEMBRANE_ADHESION_MOLECULES	119	1.56401	0	0.0707979
GO_REGIONALIZATION	193	1.56064	0	0.0718414
GO_EMBRYONIC_ORGAN_DEVELOPMENT	264	1.54971	0	0.075823
GO_NEGATIVE_REGULATION_OF_CELL_ADHESION	167	1.52776	0	0.0847504
GO_REGULATION_OF_MULTI_ORGANISM_PROCESS	326	1.52374	0	0.086823
GO_REGULATION_OF_HOMEOSTATIC_PROCESS	306	1.50593	0	0.0966524
GO_RESPONSE_TO_TUMOR_NECROSIS_FACTOR	171	1.50157	0	0.0991046
GO_REGULATION_OF_VASCULATURE_DEVELOPMENT	171	1.50055	0	0.0993487
GO_REGULATION_OF_METAL_ION_TRANSPORT	233	1.49952	0	0.0996478
GO_REGULATION_OF_PROTEIN_SECRETION	274	1.49345	0	0.103068
GO_CELLULAR_CHEMICAL_HOMEOSTASIS	411	1.48762	0	0.106288
GO_EMBRYONIC_ORGAN_MORPHOGENESIS	179	1.48602	0	0.107075
GO_ENDOCYTOSIS	334	1.47364	0	0.113979
GO_REGULATION_OF_SYMBIOSIS_ENCOMPASSING_MUTUALISM_THROUGH_PARASITISM	153	1.42506	0	0.144614
GO_CELLULAR_HOMEOSTASIS	480	1.41847	0	0.149089
GO_REGULATION_OF_I_KAPPAB_KINASE_NF_KAPPAB_SIGNALING	171	1.4109	0	0.154552
GO_SECRETION_BY_CELL	322	1.40115	0	0.161286
GO_EMBRYO_DEVELOPMENT_ENDING_IN_BIRTH_OR_EGG_HATCHING	363	1.37627	0	0.180027
GO_CELL_PROLIFERATION	475	1.3687	0	0.186417
GO_NEGATIVE_REGULATION_OF_CELL_PROLIFERATION	451	1.35707	0	0.196764
GO_REGULATION_OF_ALPHA_BETA_T_CELL_PROLIFERATION	20	1.83722	0.00210084	0.0115155
GO_PHAGOCYTOSIS_ENGULFMENT	22	2.04608	0.00210526	0.00135561
GO_REGULATION_OF_INTERLEUKIN_17_PRODUCTION	19	1.86249	0.0021322	0.00917249
GO_CELL_DIFFERENTIATION_INVOLVED_IN_EMBRYONIC_PLACENTA_DEVELOPMENT	19	1.87629	0.00218341	0.00825384
GO_MACROPHAGE_ACTIVATION	19	1.80943	0.00218818	0.0142534
GO_NEUROPEPTIDE_SIGNALING_PATHWAY	56	1.67748	0.0021978	0.0368127
GO_REGULATION_OF_TYROSINE_PHOSPHORYLATION_OF_STAT1_PROTEIN	16	1.86329	0.00220264	0.0092189
GO_CELLULAR_RESPONSE_TO_INTERLEUKIN_1	67	1.67766	0.00220264	0.0368787
GO_REGULATION_OF_OSTEOCLAST_DIFFERENTIATION	44	1.76301	0.00220751	0.0205466
GO_NEGATIVE_REGULATION_OF_B_CELL_ACTIVATION	27	1.92424	0.00221239	0.00537638
GO_POSITIVE_REGULATION_OF_B_CELL_MEDIATED_IMMUNITY	24	1.82804	0.00221239	0.0123877
GO_REGULATION_OF_NITRIC_OXIDE_BIOSYNTHETIC_PROCESS	39	1.81874	0.00223214	0.0133404
GO_REGULATION_OF_TYROSINE_PHOSPHORYLATION_OF_STAT_PROTEIN	55	1.66574	0.00223714	0.0399283
GO_MYD88_INDEPENDENT_TOLL_LIKE_RECEPTOR_SIGNALING_PATHWAY	24	1.72032	0.00224215	0.027913
GO_REGULATION_OF_SEQUESTERING_OF_CALCIUM_ION	79	1.76664	0.00225225	0.0199982
GO_REGULATION_OF_INTERLEUKIN_1_SECRETION	17	1.91197	0.00226244	0.00607617
GO_POSITIVE_REGULATION_OF_FIBROBLAST_PROLIFERATION	40	1.65869	0.00226757	0.0412426
GO_EMBRYO_IMPLANTATION	30	1.87064	0.0022779	0.0088073
GO_NEGATIVE_REGULATION_OF_HOMEOSTATIC_PROCESS	86	1.7904	0.00229885	0.0166745
GO_DEFENSE_RESPONSE_TO_GRAM_NEGATIVE_BACTERIUM	30	1.78411	0.00230415	0.0173383
GO_MEMBRANE_INVAGINATION	30	1.90542	0.00230947	0.0063991
GO_SOMATIC_CELL_DNA_RECOMBINATION	27	1.70116	0.00232558	0.0313982
GO_LEUKOCYTE_MEDIATED_CYTOTOXICITY	21	1.88347	0.00234192	0.00770079
GO_LYMPHOCYTE_COSTIMULATION	50	1.70974	0.00234192	0.0297812
GO_RESPONSE_TO_PROSTAGLANDIN	24	1.74464	0.00234742	0.0233757
GO_HOMOPHILIC_CELL_ADHESION_VIA_PLASMA_MEMBRANE_ADHESION_MOLECULES	87	1.67618	0.00235294	0.037067
GO_NEGATIVE_REGULATION_OF_MULTI_ORGANISM_PROCESS	108	1.5355	0.00235849	0.0817408
GO_POSITIVE_REGULATION_OF_HOMEOSTATIC_PROCESS	150	1.62947	0.00236407	0.0486951
GO_POSITIVE_REGULATION_OF_VASCULATURE_DEVELOPMENT	89	1.61948	0.00236407	0.0512444
GO_REGULATION_OF_CAMP_METABOLIC_PROCESS	96	1.55439	0.00238095	0.0737711
GO_T_CELL_RECEPTOR_SIGNALING_PATHWAY	106	1.66858	0.00238663	0.0393622
GO_REGULATION_OF_ERK1_AND_ERK2_CASCADE	180	1.47888	0.00239234	0.111486
GO_NEGATIVE_REGULATION_OF_CELL_PROJECTION_ORGANIZATION	98	1.60883	0.00239808	0.0548195
GO_CALCIUM_ION_TRANSPORT	155	1.49099	0.00239808	0.104269
GO_RESPONSE_TO_INCREASED_OXYGEN_LEVELS	17	1.77062	0.00240385	0.0194393
GO_REGULATION_OF_T_CELL_MIGRATION	21	1.9356	0.00240964	0.00468936
GO_PHAGOCYTOSIS	115	1.73258	0.00240964	0.0256446
GO_POSITIVE_REGULATION_OF_REACTIVE_OXYGEN_SPECIES_METABOLIC_PROCESS	60	1.70614	0.00241546	0.0305186
GO_POSITIVE_REGULATION_OF_PEPTIDYL_TYROSINE_PHOSPHORYLATION	130	1.45835	0.00242718	0.121559
GO_NEGATIVE_REGULATION_OF_PEPTIDASE_ACTIVITY	166	1.54927	0.00244499	0.075852
GO_DEFENSE_RESPONSE_TO_VIRUS	106	1.71548	0.00246305	0.0286927
GO_SKELETAL_SYSTEM_MORPHOGENESIS	131	1.6802	0.00246305	0.0363001
GO_POSITIVE_REGULATION_OF_I_KAPPAB_KINASE_NF_KAPPAB_SIGNALING	135	1.46736	0.00248756	0.117613
GO_NEGATIVE_REGULATION_OF_HYDROLASE_ACTIVITY	262	1.40911	0.00253807	0.156039
GO_SYNAPTIC_SIGNALING	297	1.35895	0.00268097	0.195537
GO_NEGATIVE_REGULATION_OF_CELL_DIFFERENTIATION	400	1.31827	0.00275482	0.228319
GO_POSITIVE_REGULATION_OF_ERK1_AND_ERK2_CASCADE	129	1.55891	0.00276243	0.0722166
GO_SKELETAL_SYSTEM_DEVELOPMENT	319	1.4952	0.00278552	0.10234
GO_REGULATION_OF_ION_TRANSPORT	427	1.48684	0.00287356	0.10669
GO_REGULATION_OF_NEUTROPHIL_CHEMOTAXIS	23	1.71961	0.0042735	0.0278853
GO_REGULATION_OF_T_HELPER_CELL_DIFFERENTIATION	22	1.82622	0.00429185	0.0124963
GO_REGULATION_OF_KERATINOCYTE_DIFFERENTIATION	20	1.86326	0.0043573	0.00917
GO_IMMUNOGLOBULIN_PRODUCTION	29	1.73721	0.0043573	0.0248341
GO_NEGATIVE_REGULATION_OF_LEUKOCYTE_MEDIATED_IMMUNITY	41	1.80754	0.00438597	0.0143633
GO_LEUKOCYTE_APOPTOTIC_PROCESS	15	1.67505	0.00442478	0.0373661
GO_DEFENSE_RESPONSE_TO_GRAM_POSITIVE_BACTERIUM	47	1.82752	0.00448431	0.0123726
GO_RESPONSE_TO_PROSTAGLANDIN_E	18	1.74768	0.0045045	0.0228382
GO_REGULATION_OF_INTERLEUKIN_2_PRODUCTION	33	1.83721	0.00453515	0.0114562
GO_REGULATION_OF_ACTIVATED_T_CELL_PROLIFERATION	32	1.73352	0.00453515	0.0256062
GO_NEGATIVE_REGULATION_OF_ION_TRANSPORT	93	1.56985	0.00455581	0.0689017
GO_REGULATION_OF_CYCLIC_NUCLEOTIDE_METABOLIC_PROCESS	110	1.53289	0.00455581	0.0822302
GO_RESPONSE_TO_PROTOZOAN	15	1.80463	0.00456621	0.0147647
GO_REGULATION_OF_SKELETAL_MUSCLE_TISSUE_DEVELOPMENT	41	1.70338	0.0046083	0.031022
GO_REGULATION_OF_TOLL_LIKE_RECEPTOR_SIGNALING_PATHWAY	32	1.72808	0.00461894	0.0264196
GO_REGULATION_OF_PHOSPHATIDYLINOSITOL_3_KINASE_ACTIVITY	26	1.73199	0.00462963	0.025532
GO_POSITIVE_REGULATION_OF_INTERLEUKIN_6_PRODUCTION	44	1.75431	0.00464037	0.0217891
GO_NEGATIVE_REGULATION_OF_CYSTEINE_TYPE_ENDOPEPTIDASE_ACTIVITY	58	1.64655	0.004662	0.0445567
GO_FC_GAMMA_RECEPTOR_SIGNALING_PATHWAY	54	1.62023	0.004662	0.0511625
GO_PRODUCTION_OF_MOLECULAR_MEDIATOR_OF_IMMUNE_RESPONSE	39	1.85725	0.00468384	0.0095651
GO_POSITIVE_REGULATION_OF_ALPHA_BETA_T_CELL_DIFFERENTIATION	28	1.75879	0.00469484	0.021175
GO_CALCIUM_ION_IMPORT	42	1.7332	0.00470588	0.0256148
GO_REGULATION_OF_PEPTIDYL_TYROSINE_PHOSPHORYLATION	171	1.44958	0.00473934	0.126668
GO_RECEPTOR_MEDIATED_ENDOCYTOSIS	150	1.46492	0.00475059	0.118245
GO_TUMOR_NECROSIS_FACTOR_MEDIATED_SIGNALING_PATHWAY	95	1.55546	0.00476191	0.0737802
GO_REGULATION_OF_REACTIVE_OXYGEN_SPECIES_BIOSYNTHETIC_PROCESS	46	1.78705	0.00478469	0.0170927
GO_CELL_RECOGNITION	86	1.73219	0.00492611	0.025591
GO_POSITIVE_REGULATION_OF_SECRETION	271	1.3544	0.00492611	0.199118
GO_ODONTOGENESIS	83	1.53782	0.00502513	0.080973
GO_REGULATION_OF_CALCIUM_ION_IMPORT	77	1.55076	0.00503778	0.0756401
GO_SECRETION	393	1.31211	0.00564972	0.23242
GO_POSITIVE_REGULATION_OF_ALPHA_BETA_T_CELL_PROLIFERATION	17	1.76182	0.00630252	0.0206064
GO_RESPONSE_TO_INTERLEUKIN_4	21	1.80393	0.00632911	0.0147238
GO_REGULATION_OF_MONOCYTE_CHEMOTAXIS	17	1.75296	0.00649351	0.0219288
GO_FATTY_ACID_DERIVATIVE_BIOSYNTHETIC_PROCESS	26	1.68782	0.00653595	0.034298
GO_LYMPHOCYTE_HOMEOSTASIS	37	1.8773	0.00675676	0.0082071
GO_POSITIVE_REGULATION_OF_STAT_CASCADE	60	1.62882	0.00677201	0.0487942
GO_CALCIUM_ION_IMPORT_INTO_CYTOSOL	29	1.74373	0.00681818	0.0234361
GO_REGULATION_OF_ACUTE_INFLAMMATORY_RESPONSE	50	1.65041	0.00681818	0.0435849
GO_POSITIVE_REGULATION_OF_INTERLEUKIN_2_PRODUCTION	24	1.69257	0.00683371	0.0330336
GO_POSITIVE_REGULATION_OF_B_CELL_PROLIFERATION	30	1.63257	0.00689655	0.0479392
GO_POSITIVE_REGULATION_OF_TUMOR_NECROSIS_FACTOR_SUPERFAMILY_CYTOKINE_PRODUCTION	39	1.75337	0.00697674	0.0219297
GO_REGULATION_OF_DEFENSE_RESPONSE_TO_VIRUS_BY_HOST	91	1.47445	0.00699301	0.11383
GO_NEGATIVE_REGULATION_OF_CELL_CELL_ADHESION	98	1.46357	0.0070922	0.119044
GO_REGULATION_OF_T_CELL_MEDIATED_IMMUNITY	40	1.63739	0.007109	0.0475843
GO_RESPONSE_TO_ALKALOID	111	1.50501	0.00724638	0.0970995
GO_REGULATION_OF_CELL_SHAPE	86	1.51919	0.00737101	0.0888197
GO_PATTERN_SPECIFICATION_PROCESS	264	1.32725	0.00737101	0.220507
GO_RESPONSE_TO_OXYGEN_LEVELS	224	1.33443	0.00746269	0.213557
GO_CELLULAR_RESPONSE_TO_LIPID	311	1.35326	0.00802139	0.199086
GO_HETEROTYPIC_CELL_CELL_ADHESION	20	1.69922	0.00821355	0.0316033
GO_POSITIVE_REGULATION_OF_CELL_DEATH	434	1.28159	0.00842697	0.258155
GO_POSITIVE_REGULATION_OF_TRANSCRIPTION_FACTOR_IMPORT_INTO_NUCLEUS	35	1.64859	0.00847458	0.0439225
GO_ENDODERM_FORMATION	37	1.66538	0.00851064	0.0397709
GO_NEGATIVE_REGULATION_OF_PRODUCTION_OF_MOLECULAR_MEDIATOR_OF_IMMUNE_RESPONSE	25	1.62202	0.00867679	0.0510495
GO_NEGATIVE_REGULATION_OF_EMBRYONIC_DEVELOPMENT	18	1.66544	0.0087146	0.0398896
GO_SOMATIC_DIVERSIFICATION_OF_IMMUNE_RECEPTORS	31	1.66827	0.00873363	0.0391667
GO_REGULATION_OF_CHEMOKINE_PRODUCTION	49	1.59838	0.00881057	0.0587261
GO_REGULATION_OF_NEUTROPHIL_MIGRATION	26	1.72801	0.00886918	0.0263386
GO_REGULATION_OF_T_HELPER_1_TYPE_IMMUNE_RESPONSE	17	1.7339	0.00888889	0.0256243
GO_POSITIVE_REGULATION_OF_INTERLEUKIN_1_PRODUCTION	19	1.75875	0.00890869	0.0210879
GO_B_CELL_PROLIFERATION	25	1.71622	0.00890869	0.0286275
GO_RESPONSE_TO_PROGESTERONE	34	1.69389	0.00898876	0.0328651
GO_REGULATION_OF_PHOSPHOLIPASE_C_ACTIVITY	26	1.76188	0.00913242	0.0207031
GO_MYELOID_CELL_ACTIVATION_INVOLVED_IN_IMMUNE_RESPONSE	26	1.70623	0.0091954	0.0306178
GO_REGULATION_OF_OSSIFICATION	128	1.44304	0.00928074	0.130551
GO_HETEROPHILIC_CELL_CELL_ADHESION_VIA_PLASMA_MEMBRANE_CELL_ADHESION_MOLECULES	29	1.68688	0.00932401	0.0343202
GO_REGULATION_OF_MORPHOGENESIS_OF_A_BRANCHING_STRUCTURE	35	1.60111	0.00934579	0.0577792
GO_NEGATIVE_REGULATION_OF_MYELOID_CELL_DIFFERENTIATION	62	1.54283	0.00938967	0.0783785
GO_POSITIVE_REGULATION_OF_CALCIUM_ION_TRANSPORT_INTO_CYTOSOL	41	1.62132	0.00943396	0.0512057
GO_POSITIVE_REGULATION_OF_PROTEIN_LOCALIZATION_TO_NUCLEUS	82	1.46282	0.00966184	0.119383
GO_REGULATION_OF_LEUKOCYTE_DEGRANULATION	33	1.60262	0.00968523	0.0571659
GO_POSITIVE_REGULATION_OF_SYNAPTIC_TRANSMISSION	83	1.4576	0.00977995	0.121899
GO_CYTOSOLIC_CALCIUM_ION_TRANSPORT	38	1.60099	0.00982801	0.0576835
GO_POSITIVE_REGULATION_OF_PROTEIN_SECRETION	147	1.44899	0.00992556	0.126946
GO_NEUTRAL_AMINO_ACID_TRANSPORT	23	1.67124	0.0104384	0.0385306
GO_NEGATIVE_REGULATION_OF_AXON_GUIDANCE	19	1.75849	0.0105263	0.0210567
GO_REGULATION_OF_PEPTIDASE_ACTIVITY	270	1.42852	0.0106101	0.141855
GO_REGULATION_OF_DEVELOPMENTAL_GROWTH	205	1.30218	0.0106101	0.23978
GO_NEGATIVE_REGULATION_OF_CYTOKINE_PRODUCTION_INVOLVED_IN_IMMUNE_RESPONSE	20	1.654	0.0106157	0.0425824
GO_REGULATION_OF_CELL_MORPHOGENESIS	349	1.31431	0.0107239	0.230956
GO_V_D_J_RECOMBINATION	15	1.66021	0.010846	0.0410511
GO_DEFENSE_RESPONSE_TO_FUNGUS	25	1.57354	0.0109649	0.0673331
GO_REGULATION_OF_SYNCYTIUM_FORMATION_BY_PLASMA_MEMBRANE_FUSION	19	1.64295	0.0110132	0.0456378
GO_NATURAL_KILLER_CELL_MEDIATED_IMMUNITY	15	1.69992	0.0110619	0.0315108
GO_REGULATION_OF_LIPASE_ACTIVITY	64	1.57854	0.0110865	0.0662987
GO_POSITIVE_REGULATION_OF_NEUTROPHIL_MIGRATION	23	1.77883	0.0112613	0.0178241
GO_POSITIVE_REGULATION_OF_CAMP_METABOLIC_PROCESS	69	1.49456	0.0113636	0.102558
GO_G_PROTEIN_COUPLED_RECEPTOR_SIGNALING_PATHWAY_COUPLED_TO_CYCLIC_NUCLEOTIDE_SECOND_MESSENGER	104	1.47072	0.0113636	0.115465
GO_POSITIVE_REGULATION_OF_PHOSPHOLIPASE_ACTIVITY	40	1.63469	0.0114155	0.0481033
GO_PEPTIDYL_TYROSINE_MODIFICATION	140	1.41957	0.0119332	0.148328
GO_REGULATION_OF_REACTIVE_OXYGEN_SPECIES_METABOLIC_PROCESS	103	1.47641	0.0119617	0.1132
GO_REGULATION_OF_INTERLEUKIN_4_PRODUCTION	21	1.62029	0.0120192	0.051296
GO_FC_RECEPTOR_SIGNALING_PATHWAY	144	1.40596	0.0120192	0.15764
GO_POSITIVE_REGULATION_OF_ION_TRANSPORT	172	1.38277	0.0121359	0.174442
GO_REGULATION_OF_STAT_CASCADE	106	1.42651	0.0122249	0.143516
GO_DISRUPTION_OF_CELLS_OF_OTHER_ORGANISM	17	1.65691	0.012474	0.0416603
GO_ADENYLATE_CYCLASE_MODULATING_G_PROTEIN_COUPLED_RECEPTOR_SIGNALING_PATHWAY	85	1.4699	0.0125945	0.115871
GO_NEGATIVE_REGULATION_OF_PROTEOLYSIS	233	1.37928	0.0127877	0.177385
GO_REGULATION_OF_ISOTYPE_SWITCHING	22	1.6588	0.0129032	0.0413512
GO_T_CELL_PROLIFERATION	24	1.63262	0.0130152	0.0480865
GO_ENDODERM_DEVELOPMENT	53	1.56335	0.0130435	0.0705356
GO_MYELOID_LEUKOCYTE_MEDIATED_IMMUNITY	29	1.72144	0.0131004	0.0277375
GO_SENSORY_PERCEPTION	381	1.28242	0.0131234	0.258603
GO_REGULATION_OF_DENDRITE_EXTENSION	16	1.66849	0.0133038	0.0392395
GO_NEGATIVE_REGULATION_OF_HOMOTYPIC_CELL_CELL_ADHESION	72	1.56887	0.0133038	0.0688107
GO_REGULATION_OF_GLYCOPROTEIN_METABOLIC_PROCESS	30	1.57741	0.0138568	0.066367
GO_REGULATION_OF_INTERLEUKIN_10_PRODUCTION	30	1.78484	0.013986	0.0172924
GO_REGULATION_OF_CELL_SIZE	116	1.42006	0.013986	0.148139
GO_ORGAN_REGENERATION	63	1.47914	0.0140515	0.111563
GO_CALCIUM_ION_TRANSMEMBRANE_TRANSPORT	112	1.47365	0.0146341	0.114248
GO_INFLAMMATORY_RESPONSE_TO_ANTIGENIC_STIMULUS	16	1.68725	0.0152838	0.034328
GO_CHROMATIN_SILENCING_AT_RDNA	28	1.60842	0.0153846	0.0548249
GO_RESPONSE_TO_ISOQUINOLINE_ALKALOID	27	1.57607	0.0155556	0.0666848
GO_INTERFERON_GAMMA_MEDIATED_SIGNALING_PATHWAY	52	1.5118	0.0155902	0.0931107
GO_ANTIMICROBIAL_HUMORAL_RESPONSE	32	1.58885	0.0157658	0.0624743
GO_POSITIVE_REGULATION_OF_LIPID_KINASE_ACTIVITY	21	1.5695	0.0158014	0.068855
GO_POSITIVE_REGULATION_OF_OSTEOCLAST_DIFFERENTIATION	19	1.61397	0.0160183	0.0529339
GO_REGULATION_OF_GTPASE_ACTIVITY	429	1.20563	0.0167598	0.345333
GO_UNSATURATED_FATTY_ACID_BIOSYNTHETIC_PROCESS	34	1.61804	0.0168421	0.0516982
GO_REGULATION_OF_MYOTUBE_DIFFERENTIATION	39	1.50363	0.0169903	0.0978227
GO_NEGATIVE_CHEMOTAXIS	26	1.59748	0.0170576	0.0589288
GO_ACTIVATION_OF_PHOSPHOLIPASE_C_ACTIVITY	19	1.63706	0.0171306	0.0475449
GO_REGULATION_OF_MESONEPHROS_DEVELOPMENT	17	1.55016	0.0173697	0.0757712
GO_PEPTIDYL_TYROSINE_AUTOPHOSPHORYLATION	29	1.54619	0.0176211	0.0773805
GO_FATTY_ACID_BIOSYNTHETIC_PROCESS	63	1.52222	0.0178971	0.0873089
GO_POSITIVE_REGULATION_OF_COAGULATION	20	1.62396	0.0179372	0.05048
GO_REGULATION_OF_EXTENT_OF_CELL_GROWTH	69	1.5334	0.0180587	0.0820907
GO_EMBRYONIC_MORPHOGENESIS	351	1.26701	0.0183727	0.273768
GO_POSITIVE_REGULATION_OF_GLYCOPROTEIN_METABOLIC_PROCESS	16	1.69192	0.0185185	0.0331285
GO_REGULATION_OF_CYSTEINE_TYPE_ENDOPEPTIDASE_ACTIVITY	145	1.38431	0.0185615	0.174132
GO_POSITIVE_REGULATION_OF_CALCIUM_ION_TRANSPORT	80	1.46715	0.0186047	0.117516
GO_T_CELL_MEDIATED_IMMUNITY	17	1.60386	0.018648	0.0567493
GO_REGULATION_OF_LYASE_ACTIVITY	63	1.47311	0.018648	0.114113
GO_TOLL_LIKE_RECEPTOR_4_SIGNALING_PATHWAY	15	1.61741	0.0186916	0.0518308
GO_REGULATION_OF_PHOSPHATIDYLINOSITOL_3_KINASE_SIGNALING	107	1.39152	0.0187354	0.169095
GO_REGULATION_OF_MYOBLAST_FUSION	16	1.66326	0.0187793	0.0403508
GO_SEMAPHORIN_PLEXIN_SIGNALING_PATHWAY	25	1.63018	0.0187891	0.0485952
GO_RESPONSE_TO_VITAMIN	83	1.48493	0.0192719	0.107723
GO_REGULATION_OF_VIRAL_GENOME_REPLICATION	58	1.63314	0.0193705	0.0480103
GO_MODIFICATION_OF_MORPHOLOGY_OR_PHYSIOLOGY_OF_OTHER_ORGANISM	69	1.44494	0.0195599	0.129163
GO_POSITIVE_REGULATION_OF_KIDNEY_DEVELOPMENT	28	1.55483	0.0197368	0.0737699
GO_REGULATION_OF_TYPE_I_INTERFERON_PRODUCTION	78	1.4664	0.0198238	0.117362
GO_RESPONSE_TO_ATP	20	1.61146	0.0198676	0.0538281
GO_RESPONSE_TO_KETONE	127	1.38686	0.02	0.172058
GO_REGULATION_OF_IMMUNOGLOBULIN_PRODUCTION	37	1.57847	0.020316	0.0661593
GO_TONGUE_DEVELOPMENT	16	1.63375	0.020362	0.0479738
GO_NEGATIVE_REGULATION_OF_TUMOR_NECROSIS_FACTOR_SUPERFAMILY_CYTOKINE_PRODUCTION	30	1.56379	0.0204082	0.0707128
GO_STAT_CASCADE	41	1.52159	0.0204082	0.0874939
GO_REGULATION_OF_T_CELL_APOPTOTIC_PROCESS	24	1.57677	0.0206422	0.0665211
GO_NEGATIVE_REGULATION_OF_RESPONSE_TO_BIOTIC_STIMULUS	18	1.63392	0.0207373	0.0482485
GO_REGULATION_OF_COAGULATION	67	1.5444	0.0207852	0.0779783
GO_REGULATION_OF_NEURON_PROJECTION_DEVELOPMENT	268	1.27967	0.0208333	0.259027
GO_NEGATIVE_REGULATION_OF_DEVELOPMENTAL_GROWTH	56	1.4597	0.0215311	0.120954
GO_NEGATIVE_REGULATION_OF_LOCOMOTION	195	1.31683	0.0217918	0.22989
GO_REGULATION_OF_NEURON_DIFFERENTIATION	364	1.2271	0.0222222	0.319773
GO_POSITIVE_REGULATION_OF_MAPK_CASCADE	325	1.2531	0.022409	0.28922
GO_DNA_REPLICATION_DEPENDENT_NUCLEOSOME_ORGANIZATION	28	1.64867	0.0224719	0.0440373
GO_NEUTROPHIL_MEDIATED_IMMUNITY	17	1.58277	0.0227273	0.0644394
GO_REGULATION_OF_NUCLEOTIDE_METABOLIC_PROCESS	145	1.32839	0.0230769	0.220634
GO_POSITIVE_REGULATION_OF_NF_KAPPAB_IMPORT_INTO_NUCLEUS	19	1.64604	0.0235849	0.0445933
GO_RESPONSE_TO_ALCOHOL	265	1.27205	0.0238095	0.26791
GO_NEGATIVE_REGULATION_OF_ADAPTIVE_IMMUNE_RESPONSE	30	1.58808	0.0242291	0.0626781
GO_PROTEIN_ACTIVATION_CASCADE	52	1.49967	0.0242291	0.099788
GO_NEGATIVE_REGULATION_OF_LYASE_ACTIVITY	17	1.53547	0.0243309	0.081538
GO_REGULATION_OF_PEPTIDE_TRANSPORT	188	1.3254	0.0243309	0.222611
GO_REGULATION_OF_THYMOCYTE_AGGREGATION	19	1.56908	0.0244444	0.0689046
GO_NEGATIVE_REGULATION_OF_TRANSPORT	331	1.28838	0.0244565	0.252355
GO_POSITIVE_REGULATION_OF_ACUTE_INFLAMMATORY_RESPONSE	24	1.57605	0.0245098	0.0664932
GO_NEGATIVE_REGULATION_OF_HEMOPOIESIS	90	1.37299	0.0247525	0.182163
GO_BODY_MORPHOGENESIS	27	1.58329	0.0247748	0.0644105
GO_CRANIAL_NERVE_DEVELOPMENT	25	1.63375	0.0249433	0.0481348
GO_NEGATIVE_REGULATION_OF_INTERFERON_GAMMA_PRODUCTION	24	1.58544	0.0249433	0.0635557
GO_REGULATION_OF_CALCIUM_ION_TRANSMEMBRANE_TRANSPORT	88	1.4301	0.0254042	0.140657
GO_POSITIVE_REGULATION_OF_LIPASE_ACTIVITY	49	1.47544	0.025522	0.113383
GO_RESPONSE_TO_TYPE_I_INTERFERON	47	1.56032	0.0255814	0.0715887
GO_DEVELOPMENTAL_MATURATION	132	1.31362	0.0258398	0.231096
GO_INTEGRIN_MEDIATED_SIGNALING_PATHWAY	60	1.45524	0.0259179	0.123005
GO_MODULATION_OF_SYNAPTIC_TRANSMISSION	225	1.29871	0.0261097	0.243502
GO_PURINERGIC_RECEPTOR_SIGNALING_PATHWAY	22	1.57143	0.0263158	0.0682877
GO_REGULATION_OF_WOUND_HEALING	91	1.39744	0.0266344	0.164369
GO_DIVALENT_INORGANIC_CATION_TRANSPORT	184	1.31532	0.026699	0.230339
GO_REGULATION_OF_DEFENSE_RESPONSE_TO_VIRUS_BY_VIRUS	22	1.5449	0.0269058	0.0778938
GO_REGULATION_OF_MULTICELLULAR_ORGANISMAL_METABOLIC_PROCESS	27	1.56766	0.0269663	0.0692992
GO_NEGATIVE_REGULATION_OF_INTERLEUKIN_6_PRODUCTION	24	1.54009	0.026971	0.0798361
GO_PURINERGIC_NUCLEOTIDE_RECEPTOR_SIGNALING_PATHWAY	18	1.55725	0.0271493	0.0729419
GO_POSITIVE_REGULATION_OF_MYOTUBE_DIFFERENTIATION	22	1.62496	0.0277778	0.0501911
GO_REGULATION_OF_CELL_GROWTH	288	1.23463	0.0279188	0.312017
GO_FEEDING_BEHAVIOR	61	1.44259	0.0283019	0.130667
GO_ENDODERMAL_CELL_DIFFERENTIATION	30	1.51236	0.0286976	0.09299
GO_POSITIVE_REGULATION_OF_IMMUNOGLOBULIN_PRODUCTION	25	1.52376	0.028777	0.0870284
GO_REGULATION_OF_GROWTH	461	1.21421	0.0288184	0.335827
GO_REGULATION_OF_ICOSANOID_SECRETION	17	1.61593	0.0288889	0.052315
GO_REGULATION_OF_ADENYLATE_CYCLASE_ACTIVITY	53	1.42424	0.0294118	0.145014
GO_REGULATION_OF_LIPID_KINASE_ACTIVITY	33	1.53156	0.0297483	0.0828394
GO_T_HELPER_1_TYPE_IMMUNE_RESPONSE	17	1.63246	0.0300429	0.0477968
GO_REGULATION_OF_KIDNEY_DEVELOPMENT	41	1.53423	0.0303688	0.0820442
GO_NEGATIVE_REGULATION_OF_LYMPHOCYTE_APOPTOTIC_PROCESS	21	1.56336	0.030445	0.0707313
GO_REGULATION_OF_CELLULAR_EXTRAVASATION	19	1.62079	0.0306346	0.0512683
GO_PLACENTA_DEVELOPMENT	105	1.36348	0.0311005	0.191028
GO_REGULATION_OF_MAST_CELL_ACTIVATION	32	1.5554	0.0311804	0.0736289
GO_NEGATIVE_REGULATION_OF_VIRAL_PROCESS	69	1.38929	0.0320366	0.170129
GO_PROSTANOID_METABOLIC_PROCESS	15	1.58625	0.0321839	0.0633427
GO_REGULATION_OF_RESPONSE_TO_CYTOKINE_STIMULUS	93	1.36752	0.0323974	0.187438
GO_POSITIVE_REGULATION_OF_ACTIVATED_T_CELL_PROLIFERATION	23	1.54439	0.0327511	0.0777686
GO_POSITIVE_REGULATION_OF_EMBRYONIC_DEVELOPMENT	25	1.47561	0.0327511	0.113521
GO_POSITIVE_REGULATION_OF_OSSIFICATION	59	1.43949	0.0328638	0.133049
GO_CELLULAR_RESPONSE_TO_VITAMIN	21	1.58913	0.0331754	0.0625513
GO_CELL_MATURATION	90	1.40758	0.0341686	0.156956
GO_POSITIVE_REGULATION_OF_TISSUE_REMODELING	24	1.52792	0.034632	0.0848741
GO_EMBRYONIC_CRANIAL_SKELETON_MORPHOGENESIS	28	1.49925	0.0358744	0.0995953
GO_NEGATIVE_REGULATION_OF_LYMPHOCYTE_MEDIATED_IMMUNITY	30	1.45907	0.0358744	0.121223
GO_NECROTIC_CELL_DEATH	18	1.57834	0.0363636	0.0660339
GO_POSITIVE_REGULATION_OF_CYCLIC_NUCLEOTIDE_METABOLIC_PROCESS	82	1.39319	0.0378619	0.167894
GO_REGULATION_OF_SUPEROXIDE_METABOLIC_PROCESS	17	1.5606	0.0381356	0.071664
GO_RESPONSE_TO_INTERFERON_BETA	16	1.53409	0.0385439	0.0818792
GO_REGULATION_OF_NF_KAPPAB_IMPORT_INTO_NUCLEUS	36	1.40341	0.0385488	0.159621
GO_NEGATIVE_REGULATION_OF_CALCIUM_ION_TRANSPORT	38	1.45315	0.0387931	0.124354
GO_EMBRYONIC_PLACENTA_MORPHOGENESIS	15	1.50104	0.0393375	0.0992291
GO_EXTRINSIC_APOPTOTIC_SIGNALING_PATHWAY	75	1.35204	0.0394432	0.198739
GO_REGULATION_OF_ORGAN_MORPHOGENESIS	182	1.28058	0.0409207	0.259292
GO_ODONTOGENESIS_OF_DENTIN_CONTAINING_TOOTH	56	1.41624	0.0413793	0.150579
GO_REGULATION_OF_CELL_PROJECTION_ORGANIZATION	352	1.22934	0.0414365	0.317722
GO_POSITIVE_REGULATION_OF_INTRACELLULAR_TRANSPORT	253	1.24151	0.0415584	0.30428
GO_POSITIVE_REGULATION_OF_INTERLEUKIN_12_PRODUCTION	25	1.44733	0.0418605	0.127745
GO_NEGATIVE_REGULATION_OF_GROWTH	174	1.24626	0.0418719	0.298865
GO_NEGATIVE_REGULATION_OF_NERVOUS_SYSTEM_DEVELOPMENT	181	1.23619	0.0418719	0.310805
GO_REGULATION_OF_SYSTEMIC_ARTERIAL_BLOOD_PRESSURE_BY_RENIN_ANGIOTENSIN	18	1.5066	0.0419426	0.0964467
GO_CELL_SURFACE_RECEPTOR_SIGNALING_PATHWAY_INVOLVED_IN_CELL_CELL_SIGNALING	51	1.40464	0.0424628	0.158649
GO_SINGLE_ORGANISM_BEHAVIOR	281	1.21892	0.0425	0.331043
GO_POSITIVE_REGULATION_OF_T_HELPER_CELL_DIFFERENTIATION	16	1.53558	0.042735	0.081916
GO_REGULATION_OF_ANION_TRANSPORT	98	1.32078	0.0430622	0.225674
GO_NEGATIVE_REGULATION_OF_RESPONSE_TO_EXTERNAL_STIMULUS	196	1.26807	0.0431472	0.272971
GO_REGULATION_OF_ORGAN_FORMATION	26	1.52638	0.0434783	0.0854454
GO_SEGMENTATION	53	1.46705	0.043956	0.11731
GO_NEGATIVE_REGULATION_OF_CELL_MORPHOGENESIS_INVOLVED_IN_DIFFERENTIATION	80	1.34636	0.0444444	0.20289
GO_EXTRACELLULAR_STRUCTURE_ORGANIZATION	220	1.24083	0.0444444	0.304601
GO_MEMORY	76	1.35324	0.0453461	0.198729
GO_DIGESTIVE_SYSTEM_PROCESS	44	1.39057	0.0458333	0.169801
GO_POSITIVE_REGULATION_OF_ESTABLISHMENT_OF_PROTEIN_LOCALIZATION	347	1.21094	0.0460705	0.339336
GO_REGULATION_OF_OSTEOBLAST_DIFFERENTIATION	83	1.34324	0.0462963	0.204876
GO_NEURONAL_ACTION_POTENTIAL	22	1.53627	0.0465632	0.0817552
GO_CALCIUM_MEDIATED_SIGNALING	68	1.39027	0.04662	0.169768
GO_ZYMOGEN_ACTIVATION	82	1.32796	0.0473934	0.220427
GO_NEURON_PROJECTION_GUIDANCE	135	1.25795	0.0490196	0.285152
GO_REGULATION_OF_CELLULAR_COMPONENT_SIZE	226	1.21005	0.0496084	0.339966
Enriched genesets in Pattern 3 vs the other patterns
NAME	SIZE	NES	NOM p-val	FDR q-val
GO_QUATERNARY_AMMONIUM_GROUP_TRANSPORT	15	2.10301	0	0.0316379
GO_LIPID_HOMEOSTASIS	72	2.00598	0	0.0442314
GO_ORGANIC_ACID_CATABOLIC_PROCESS	141	1.98325	0	0.0473232
GO_ALPHA_AMINO_ACID_CATABOLIC_PROCESS	70	2.01108	0	0.0619039
GO_CELLULAR_AMINO_ACID_CATABOLIC_PROCESS	80	1.93899	0	0.0697937
GO_DRUG_METABOLIC_PROCESS	24	1.88538	0	0.0789026
GO_AMINE_CATABOLIC_PROCESS	17	1.90598	0	0.0845456
GO_STEROL_HOMEOSTASIS	42	1.86379	0	0.0903792
GO_SPECIFICATION_OF_SYMMETRY	72	1.82932	0	0.110382
GO_FATTY_ACID_CATABOLIC_PROCESS	47	1.80826	0	0.126833
GO_CELLULAR_LIPID_CATABOLIC_PROCESS	95	1.61449	0	0.306524
GO_SMALL_MOLECULE_CATABOLIC_PROCESS	224	1.51853	0	0.430886
GO_AROMATIC_AMINO_ACID_FAMILY_CATABOLIC_PROCESS	16	1.8343	0.00240964	0.114711
GO_MONOCARBOXYLIC_ACID_CATABOLIC_PROCESS	61	1.89979	0.00343643	0.076819
GO_LIPID_CATABOLIC_PROCESS	152	1.40126	0.00436681	0.571795
GO_ALPHA_AMINO_ACID_METABOLIC_PROCESS	163	1.49698	0.00458716	0.440056
GO_STEROID_METABOLIC_PROCESS	170	1.46865	0.00480769	0.459629
GO_SERINE_FAMILY_AMINO_ACID_METABOLIC_PROCESS	29	1.72879	0.0052356	0.221059
GO_REGULATION_OF_POTASSIUM_ION_TRANSMEMBRANE_TRANSPORTER_ACTIVITY	33	1.6742	0.00531915	0.283433
GO_ORGANONITROGEN_COMPOUND_CATABOLIC_PROCESS	242	1.29158	0.00568182	0.744629
GO_VASCULOGENESIS	41	1.64912	0.00581395	0.318105
GO_GLYOXYLATE_METABOLIC_PROCESS	18	1.64076	0.007109	0.264902
GO_STRIATED_MUSCLE_ADAPTATION	20	1.64145	0.0071599	0.273504
GO_AMINO_ACID_BETAINE_METABOLIC_PROCESS	15	1.74077	0.00744417	0.227227
GO_POSITIVE_REGULATION_OF_GLUCOSE_METABOLIC_PROCESS	18	1.73385	0.00746269	0.225998
GO_EMBRYONIC_HEART_TUBE_DEVELOPMENT	42	1.53077	0.00884956	0.459192
GO_REGULATION_OF_FATTY_ACID_OXIDATION	20	1.64625	0.00932401	0.310187
GO_PEROXISOME_ORGANIZATION	20	1.69941	0.00954654	0.239295
GO_BLOOD_COAGULATION_INTRINSIC_PATHWAY	15	1.65951	0.00987654	0.305794
GO_POSITIVE_REGULATION_OF_FATTY_ACID_METABOLIC_PROCESS	26	1.5988	0.0100503	0.316325
GO_REGULATION_OF_DELAYED_RECTIFIER_POTASSIUM_CHANNEL_ACTIVITY	15	1.64465	0.0104439	0.288529
GO_CELLULAR_AMINO_ACID_METABOLIC_PROCESS	224	1.31946	0.0113636	0.68605
GO_GLUCAN_METABOLIC_PROCESS	43	1.61104	0.011396	0.304737
GO_AROMATIC_AMINO_ACID_FAMILY_METABOLIC_PROCESS	22	1.6424	0.0114286	0.282026
GO_GLYCINE_METABOLIC_PROCESS	15	1.71544	0.0124378	0.233722
GO_ORGAN_GROWTH	51	1.4805	0.0149254	0.448659
GO_EMBRYONIC_HEART_TUBE_MORPHOGENESIS	38	1.51929	0.017192	0.438549
GO_INDOLE_CONTAINING_COMPOUND_METABOLIC_PROCESS	21	1.70316	0.0179028	0.244905
GO_TRANSCRIPTION_INITIATION_FROM_RNA_POLYMERASE_II_PROMOTER	106	1.36536	0.0190114	0.625905
GO_DRUG_TRANSPORT	15	1.60528	0.0211268	0.309314
GO_AMMONIUM_TRANSMEMBRANE_TRANSPORT	19	1.64509	0.0215311	0.30013
GO_CELLULAR_CARBOHYDRATE_METABOLIC_PROCESS	98	1.32387	0.0218182	0.682766
GO_BICELLULAR_TIGHT_JUNCTION_ASSEMBLY	21	1.58801	0.0223325	0.333573
GO_REVERSE_CHOLESTEROL_TRANSPORT	16	1.62154	0.0225225	0.29963
GO_REGULATION_OF_POTASSIUM_ION_TRANSMEMBRANE_TRANSPORT	48	1.5194	0.0225989	0.44893
GO_RETINA_MORPHOGENESIS_IN_CAMERA_TYPE_EYE	33	1.50175	0.0226629	0.434799
GO_ORGANIC_HYDROXY_COMPOUND_CATABOLIC_PROCESS	49	1.42943	0.0253165	0.513051
GO_REGULATION_OF_RYANODINE_SENSITIVE_CALCIUM_RELEASE_CHANNEL_ACTIVITY	20	1.48737	0.0257069	0.444694
GO_HORMONE_MEDIATED_SIGNALING_PATHWAY	110	1.32902	0.0257353	0.676314
GO_LIPID_OXIDATION	48	1.43639	0.027439	0.497792
GO_REGULATION_OF_TRANSCRIPTION_INITIATION_FROM_RNA_POLYMERASE_II_PROMOTER	17	1.57827	0.0283688	0.349192
GO_ASPARTATE_FAMILY_AMINO_ACID_METABOLIC_PROCESS	38	1.46621	0.0287356	0.458636
GO_REGULATION_OF_CILIUM_ASSEMBLY	28	1.51449	0.0296296	0.423103
GO_REGULATION_OF_GLUCOSE_METABOLIC_PROCESS	64	1.42736	0.0298013	0.512684
GO_MITOCHONDRIAL_RESPIRATORY_CHAIN_COMPLEX_ASSEMBLY	43	1.42637	0.0299401	0.508675
GO_BILE_ACID_BIOSYNTHETIC_PROCESS	15	1.52802	0.0307329	0.43276
GO_ACYLGLYCEROL_HOMEOSTASIS	21	1.53486	0.031477	0.458428
GO_CIRCADIAN_REGULATION_OF_GENE_EXPRESSION	36	1.45967	0.0324484	0.470763
GO_NEGATIVE_REGULATION_OF_RECEPTOR_ACTIVITY	25	1.44949	0.0334262	0.471458
GO_POLYSACCHARIDE_METABOLIC_PROCESS	59	1.38128	0.0367893	0.598163
GO_DNA_ALKYLATION	29	1.50983	0.0379404	0.428124
GO_REGULATION_OF_CALCIUM_ION_TRANSMEMBRANE_TRANSPORTER_ACTIVITY	53	1.39316	0.0379747	0.578377
GO_REGULATION_OF_VOLTAGE_GATED_CALCIUM_CHANNEL_ACTIVITY	19	1.48987	0.0388601	0.444889
GO_APICAL_JUNCTION_ASSEMBLY	27	1.47174	0.0408163	0.467264
GO_GASTRULATION_WITH_MOUTH_FORMING_SECOND	15	1.54613	0.0410628	0.433615
GO_BILE_ACID_METABOLIC_PROCESS	27	1.48426	0.0418848	0.445776
GO_ORGANIC_HYDROXY_COMPOUND_TRANSPORT	122	1.25623	0.042471	0.774195
GO_REGULATION_OF_CHOLESTEROL_METABOLIC_PROCESS	16	1.52933	0.0427928	0.43978
GO_NEGATIVE_REGULATION_OF_CYCLIN_DEPENDENT_PROTEIN_KINASE_ACTIVITY	25	1.45055	0.0438144	0.491626
GO_BILE_ACID_AND_BILE_SALT_TRANSPORT	22	1.53023	0.0476191	0.448522
Enriched genesets in Pattern 4 vs the other patterns
NAME	SIZE	NES	NOM p-val	FDR q-val
GO_LEUKOCYTE_MEDIATED_IMMUNITY	113	2.30198	0	0
GO_ADAPTIVE_IMMUNE_RESPONSE	187	2.26455	0	0
GO_ADAPTIVE_IMMUNE_RESPONSE_BASED_ON_SOMATIC_RECOMBINATION_OF_IMMUNE_RECEPTORS_BUILT_FROM_IMMUNOGLOBULIN_SUPERFAMILY_DOMAINS	97	2.21951	0	0
GO_LYMPHOCYTE_MEDIATED_IMMUNITY	84	2.21596	0	0
GO_REGULATION_OF_LEUKOCYTE_MIGRATION	118	2.21508	0	0
GO_CELLULAR_DEFENSE_RESPONSE	40	2.21109	0	0
GO_INNATE_IMMUNE_RESPONSE	391	2.21064	0	0
GO_POSITIVE_REGULATION_OF_INTERFERON_GAMMA_PRODUCTION	48	2.20699	0	0
GO_LYMPHOCYTE_COSTIMULATION	50	2.20597	0	0
GO_B_CELL_RECEPTOR_SIGNALING_PATHWAY	33	2.19698	0	0
GO_CELLULAR_RESPONSE_TO_BIOTIC_STIMULUS	115	2.19627	0	0
GO_LEUKOCYTE_CHEMOTAXIS	88	2.18068	0	0
GO_ANTIGEN_RECEPTOR_MEDIATED_SIGNALING_PATHWAY	135	2.16902	0	0
GO_CELL_CHEMOTAXIS	121	2.16853	0	0
GO_IMMUNE_EFFECTOR_PROCESS	308	2.16655	0	0
GO_CELLULAR_RESPONSE_TO_INTERFERON_GAMMA	88	2.15874	0	0
GO_ACTIVATION_OF_IMMUNE_RESPONSE	282	2.14503	0	0
GO_POSITIVE_REGULATION_OF_LEUKOCYTE_MIGRATION	88	2.12787	0	0
GO_REGULATION_OF_INTERFERON_GAMMA_PRODUCTION	69	2.11983	0	5.1134e-05
GO_POSITIVE_REGULATION_OF_CELL_ACTIVATION	212	2.11762	0	4.85773e-05
GO_RESPONSE_TO_MOLECULE_OF_BACTERIAL_ORIGIN	235	2.11744	0	4.62641e-05
GO_LEUKOCYTE_MIGRATION	198	2.11232	0	4.41612e-05
GO_INTERFERON_GAMMA_MEDIATED_SIGNALING_PATHWAY	52	2.11134	0	4.22412e-05
GO_REGULATION_OF_CHEMOKINE_PRODUCTION	49	2.10758	0	8.11676e-05
GO_POSITIVE_REGULATION_OF_IMMUNE_RESPONSE	388	2.10739	0	7.79209e-05
GO_MYELOID_LEUKOCYTE_ACTIVATION	64	2.0954	0	0.000112343
GO_REGULATION_OF_LEUKOCYTE_MEDIATED_IMMUNITY	125	2.07803	0	0.000108182
GO_CYTOKINE_MEDIATED_SIGNALING_PATHWAY	346	2.07802	0	0.000104318
GO_REGULATION_OF_CELL_ACTIVATION	333	2.07426	0	0.000100721
GO_CHEMOKINE_MEDIATED_SIGNALING_PATHWAY	54	2.06668	0	0.000163268
GO_RESPONSE_TO_BACTERIUM	339	2.06578	0	0.000189809
GO_POSITIVE_REGULATION_OF_CHEMOKINE_PRODUCTION	38	2.06412	0	0.000214463
GO_POSITIVE_REGULATION_OF_INTERLEUKIN_1_PRODUCTION	19	2.06103	0	0.000237244
GO_POSITIVE_REGULATION_OF_CELL_CELL_ADHESION	168	2.05896	0	0.000230266
GO_LEUKOCYTE_ACTIVATION	290	2.05768	0	0.000223687
GO_RESPONSE_TO_INTERFERON_GAMMA	105	2.05638	0	0.000217473
GO_LIPOPOLYSACCHARIDE_MEDIATED_SIGNALING_PATHWAY	24	2.05539	0	0.000211596
GO_IMMUNE_RESPONSE_REGULATING_CELL_SURFACE_RECEPTOR_SIGNALING_PATHWAY	216	2.0526	0	0.000206027
GO_POSITIVE_REGULATION_OF_B_CELL_ACTIVATION	57	2.04554	0	0.000226051
GO_REGULATION_OF_B_CELL_ACTIVATION	85	2.04542	0	0.0002204
GO_POSITIVE_REGULATION_OF_TUMOR_NECROSIS_FACTOR_SUPERFAMILY_CYTOKINE_PRODUCTION	39	2.04415	0	0.000239175
GO_POSITIVE_REGULATION_OF_INTERLEUKIN_6_PRODUCTION	44	2.04391	0	0.00023348
GO_REGULATION_OF_LEUKOCYTE_CHEMOTAXIS	74	2.04384	0	0.00022805
GO_REGULATION_OF_CELL_KILLING	47	2.04333	0	0.000222867
GO_B_CELL_MEDIATED_IMMUNITY	55	2.04237	0	0.000217915
GO_POSITIVE_REGULATION_OF_CYTOKINE_PRODUCTION	262	2.04112	0	0.000256502
GO_REGULATION_OF_HOMOTYPIC_CELL_CELL_ADHESION	216	2.04057	0	0.000251045
GO_REGULATION_OF_TUMOR_NECROSIS_FACTOR_SUPERFAMILY_CYTOKINE_PRODUCTION	67	2.0385	0	0.000307109
GO_POSITIVE_REGULATION_OF_INNATE_IMMUNE_RESPONSE	184	2.02716	0	0.000341045
GO_INFLAMMATORY_RESPONSE	330	2.01621	0	0.000431107
GO_REGULATION_OF_CYTOKINE_PRODUCTION	387	2.01313	0	0.000422654
GO_GRANULOCYTE_MIGRATION	57	2.01057	0	0.000490184
GO_REGULATION_OF_ANTIGEN_RECEPTOR_MEDIATED_SIGNALING_PATHWAY	29	2.00705	0	0.000517733
GO_POSITIVE_REGULATION_OF_LEUKOCYTE_CHEMOTAXIS	63	2.00557	0	0.000508146
GO_REGULATION_OF_INTERLEUKIN_6_PRODUCTION	68	2.005	0	0.000498907
GO_CELL_ACTIVATION_INVOLVED_IN_IMMUNE_RESPONSE	92	2.00257	0	0.000507395
GO_REGULATION_OF_LEUKOCYTE_MEDIATED_CYTOTOXICITY	40	2.00126	0	0.000498493
GO_POSITIVE_REGULATION_OF_CYTOKINE_SECRETION	61	2.00007	0	0.000489898
GO_NEGATIVE_REGULATION_OF_VIRAL_GENOME_REPLICATION	37	1.99878	0	0.000481595
GO_REGULATION_OF_INNATE_IMMUNE_RESPONSE	252	1.99199	0	0.000538428
GO_REGULATION_OF_CYTOKINE_SECRETION	98	1.98184	0	0.000625239
GO_POSITIVE_REGULATION_OF_NF_KAPPAB_TRANSCRIPTION_FACTOR_ACTIVITY	98	1.9809	0	0.000630897
GO_POSITIVE_REGULATION_OF_IMMUNE_EFFECTOR_PROCESS	120	1.97812	0	0.000667391
GO_MYELOID_LEUKOCYTE_MIGRATION	73	1.97682	0	0.000687591
GO_REGULATION_OF_LYMPHOCYTE_MIGRATION	27	1.9764	0	0.00070743
GO_PRODUCTION_OF_MOLECULAR_MEDIATOR_OF_IMMUNE_RESPONSE	39	1.97576	0	0.000711431
GO_POSITIVE_REGULATION_OF_NF_KAPPAB_IMPORT_INTO_NUCLEUS	19	1.9752	0	0.000715261
GO_CYTOKINE_PRODUCTION	83	1.96875	0	0.000819503
GO_REGULATION_OF_LEUKOCYTE_PROLIFERATION	161	1.96669	0	0.000864281
GO_POSITIVE_REGULATION_OF_DEFENSE_RESPONSE	273	1.96654	0	0.000851934
GO_POSITIVE_REGULATION_OF_CYTOKINE_BIOSYNTHETIC_PROCESS	43	1.96591	0	0.000867347
GO_PHAGOCYTOSIS_RECOGNITION	16	1.95477	0	0.00104472
GO_PATTERN_RECOGNITION_RECEPTOR_SIGNALING_PATHWAY	76	1.95017	0	0.00111019
GO_ACTIVATION_OF_INNATE_IMMUNE_RESPONSE	151	1.94547	0	0.001254
GO_LYMPHOCYTE_ACTIVATION	244	1.94357	0	0.00131575
GO_REGULATION_OF_NF_KAPPAB_IMPORT_INTO_NUCLEUS	36	1.94058	0	0.00141359
GO_CELLULAR_RESPONSE_TO_CYTOKINE_STIMULUS	446	1.93997	0	0.00142052
GO_LYMPHOCYTE_MIGRATION	38	1.93953	0	0.00141482
GO_POSITIVE_REGULATION_OF_LEUKOCYTE_MEDIATED_IMMUNITY	67	1.93791	0	0.00145862
GO_POSITIVE_REGULATION_OF_T_CELL_PROLIFERATION	76	1.93626	0	0.00151365
GO_MYELOID_LEUKOCYTE_MEDIATED_IMMUNITY	29	1.93472	0	0.00154338
GO_RESPONSE_TO_VIRUS	169	1.93156	0	0.00161989
GO_POSITIVE_REGULATION_OF_TRANSCRIPTION_FACTOR_IMPORT_INTO_NUCLEUS	35	1.92389	0	0.0018712
GO_POSITIVE_REGULATION_OF_ACUTE_INFLAMMATORY_RESPONSE	24	1.92361	0	0.00184893
GO_NEGATIVE_REGULATION_OF_LEUKOCYTE_MIGRATION	23	1.92226	0	0.00190732
GO_MATERNAL_PROCESS_INVOLVED_IN_FEMALE_PREGNANCY	47	1.92121	0	0.00193046
GO_POSITIVE_REGULATION_OF_I_KAPPAB_KINASE_NF_KAPPAB_SIGNALING	135	1.92088	0	0.00194208
GO_T_CELL_RECEPTOR_SIGNALING_PATHWAY	106	1.91957	0	0.00196511
GO_REGULATION_OF_NATURAL_KILLER_CELL_MEDIATED_IMMUNITY	26	1.91932	0	0.00195408
GO_REGULATION_OF_TOLL_LIKE_RECEPTOR_SIGNALING_PATHWAY	32	1.91866	0	0.00194324
GO_POSITIVE_REGULATION_OF_INFLAMMATORY_RESPONSE	85	1.9185	0	0.00192189
GO_POSITIVE_REGULATION_OF_LEUKOCYTE_PROLIFERATION	109	1.91813	0	0.001901
GO_CELL_ACTIVATION	388	1.91781	0	0.00189095
GO_REGULATION_OF_INTERLEUKIN_10_PRODUCTION	30	1.91673	0	0.00189174
GO_REGULATION_OF_CELL_CELL_ADHESION	268	1.91015	0	0.00215882
GO_POSITIVE_REGULATION_OF_ALPHA_BETA_T_CELL_PROLIFERATION	17	1.90928	0	0.00216657
GO_PEPTIDYL_TYROSINE_AUTOPHOSPHORYLATION	29	1.90828	0	0.00217426
GO_NEGATIVE_REGULATION_OF_MULTI_ORGANISM_PROCESS	108	1.90679	0	0.00217197
GO_MYELOID_CELL_ACTIVATION_INVOLVED_IN_IMMUNE_RESPONSE	26	1.90579	0	0.00218943
GO_LEUKOCYTE_CELL_CELL_ADHESION	192	1.89985	0	0.00244062
GO_T_CELL_DIFFERENTIATION_INVOLVED_IN_IMMUNE_RESPONSE	20	1.89927	0	0.0024359
GO_T_CELL_DIFFERENTIATION	100	1.89285	0	0.00271892
GO_REGULATION_OF_MAST_CELL_ACTIVATION	32	1.89137	0	0.00273041
GO_POSITIVE_REGULATION_OF_NATURAL_KILLER_CELL_MEDIATED_IMMUNITY	17	1.89113	0	0.0027321
GO_REGULATION_OF_LEUKOCYTE_DEGRANULATION	33	1.89096	0	0.00272488
GO_REGULATION_OF_T_CELL_PROLIFERATION	112	1.88984	0	0.00275433
GO_PHAGOCYTOSIS_ENGULFMENT	22	1.87693	0	0.0033629
GO_REGULATION_OF_I_KAPPAB_KINASE_NF_KAPPAB_SIGNALING	171	1.87644	0	0.00337696
GO_NEGATIVE_REGULATION_OF_VIRAL_PROCESS	69	1.87494	0	0.0034622
GO_DETECTION_OF_BIOTIC_STIMULUS	16	1.87073	0	0.00364245
GO_DEFENSE_RESPONSE_TO_BACTERIUM	133	1.86997	0	0.00363586
GO_T_CELL_SELECTION	27	1.86124	0	0.0042779
GO_ALPHA_BETA_T_CELL_ACTIVATION	45	1.85836	0	0.00442797
GO_TOLL_LIKE_RECEPTOR_SIGNALING_PATHWAY	62	1.85749	0	0.00446608
GO_POSITIVE_REGULATION_OF_CELL_KILLING	28	1.85568	0	0.00463039
GO_REGULATION_OF_VIRAL_GENOME_REPLICATION	58	1.85457	0	0.00460162
GO_REGULATION_OF_INTERLEUKIN_12_PRODUCTION	39	1.85353	0	0.0046206
GO_I_KAPPAB_KINASE_NF_KAPPAB_SIGNALING	45	1.851	0	0.00480966
GO_REGULATION_OF_LYMPHOCYTE_MEDIATED_IMMUNITY	93	1.84569	0	0.00509261
GO_REGULATION_OF_IMMUNE_EFFECTOR_PROCESS	305	1.84439	0	0.00513104
GO_DEFENSE_RESPONSE_TO_OTHER_ORGANISM	310	1.84332	0	0.00519808
GO_HUMORAL_IMMUNE_RESPONSE_MEDIATED_BY_CIRCULATING_IMMUNOGLOBULIN	33	1.84171	0	0.00535214
GO_PHAGOCYTOSIS	115	1.8368	0	0.00566704
GO_RESPONSE_TO_PROTOZOAN	15	1.83463	0	0.0057761
GO_LEUKOCYTE_APOPTOTIC_PROCESS	15	1.82717	0	0.00651066
GO_NEGATIVE_REGULATION_OF_CELL_ACTIVATION	112	1.82581	0	0.00657585
GO_REGULATION_OF_CYTOKINE_BIOSYNTHETIC_PROCESS	68	1.82389	0	0.00674893
GO_REGULATION_OF_TRANSCRIPTION_FACTOR_IMPORT_INTO_NUCLEUS	69	1.82375	0	0.00666967
GO_POSITIVE_REGULATION_OF_INTERLEUKIN_2_PRODUCTION	24	1.82126	0	0.0068678
GO_DEFENSE_RESPONSE_TO_VIRUS	106	1.81246	0	0.00795828
GO_TAXIS	316	1.81113	0	0.00798439
GO_NEGATIVE_REGULATION_OF_IMMUNE_SYSTEM_PROCESS	260	1.8107	0	0.00797604
GO_REGULATION_OF_ANTIGEN_PROCESSING_AND_PRESENTATION	18	1.80711	0	0.00828003
GO_POSITIVE_REGULATION_OF_CYTOKINE_PRODUCTION_INVOLVED_IN_IMMUNE_RESPONSE	20	1.80453	0	0.00859048
GO_POSITIVE_REGULATION_OF_SEQUENCE_SPECIFIC_DNA_BINDING_TRANSCRIPTION_FACTOR_ACTIVITY	165	1.80361	0	0.00866042
GO_POSITIVE_REGULATION_OF_LEUKOCYTE_DIFFERENTIATION	91	1.80046	0	0.00892689
GO_RESPONSE_TO_HEAT	60	1.79813	0	0.00904176
GO_PROTEIN_KINASE_B_SIGNALING	24	1.79557	0	0.00926568
GO_ANTIGEN_PROCESSING_AND_PRESENTATION	148	1.79043	0	0.00989041
GO_REGULATION_OF_TYPE_I_INTERFERON_PRODUCTION	78	1.78921	0	0.00990781
GO_REGULATION_OF_T_CELL_RECEPTOR_SIGNALING_PATHWAY	21	1.78897	0	0.00988157
GO_MEMBRANE_INVAGINATION	30	1.78857	0	0.00986857
GO_POSITIVE_REGULATION_OF_LYMPHOCYTE_MEDIATED_IMMUNITY	57	1.78282	0	0.0105446
GO_ALPHA_BETA_T_CELL_DIFFERENTIATION	37	1.78261	0	0.010515
GO_NEGATIVE_REGULATION_OF_CYTOKINE_PRODUCTION	140	1.77036	0	0.0123879
GO_REGULATION_OF_SYMBIOSIS_ENCOMPASSING_MUTUALISM_THROUGH_PARASITISM	153	1.76641	0	0.0127515
GO_REGULATION_OF_MONOCYTE_CHEMOTAXIS	17	1.76487	0	0.0128696
GO_POSITIVE_REGULATION_OF_LYMPHOCYTE_MIGRATION	19	1.76467	0	0.0128567
GO_POSITIVE_REGULATION_OF_RESPONSE_TO_EXTERNAL_STIMULUS	211	1.76153	0	0.01321
GO_NEGATIVE_REGULATION_OF_IMMUNE_RESPONSE	92	1.76123	0	0.0131839
GO_POSITIVE_REGULATION_OF_HEMOPOIESIS	108	1.75022	0	0.0150702
GO_SINGLE_ORGANISM_CELL_ADHESION	328	1.74526	0	0.0160032
GO_HUMORAL_IMMUNE_RESPONSE	108	1.74521	0	0.0159178
GO_NEGATIVE_REGULATION_OF_HOMOTYPIC_CELL_CELL_ADHESION	72	1.74319	0	0.0161837
GO_REGULATION_OF_VASCULAR_ENDOTHELIAL_GROWTH_FACTOR_PRODUCTION	28	1.73798	0	0.0173088
GO_CELL_PROJECTION_ASSEMBLY	137	1.73678	0	0.0175382
GO_CILIUM_ORGANIZATION	90	1.73101	0	0.0184316
GO_REGULATION_OF_ADAPTIVE_IMMUNE_RESPONSE	101	1.7291	0	0.0187491
GO_POSITIVE_REGULATION_OF_PROTEIN_SECRETION	147	1.72499	0	0.0193794
GO_POSITIVE_REGULATION_OF_LOCOMOTION	307	1.7206	0	0.0205168
GO_REGULATION_OF_ALCOHOL_BIOSYNTHETIC_PROCESS	33	1.72058	0	0.0204144
GO_CELLULAR_COMPONENT_ASSEMBLY_INVOLVED_IN_MORPHOGENESIS	133	1.71505	0	0.0213499
GO_REGULATION_OF_ALPHA_BETA_T_CELL_ACTIVATION	51	1.70375	0	0.0240074
GO_CILIUM_MORPHOGENESIS	95	1.70292	0	0.0240921
GO_REGULATION_OF_CHEMOTAXIS	131	1.70225	0	0.0242182
GO_CELL_CELL_ADHESION	407	1.69705	0	0.0255326
GO_ANTIGEN_PROCESSING_AND_PRESENTATION_OF_PEPTIDE_OR_POLYSACCHARIDE_ANTIGEN_VIA_MHC_CLASS_II	61	1.69466	0	0.0261941
GO_LYMPHOCYTE_DIFFERENTIATION	156	1.6931	0	0.0264654
GO_NEGATIVE_REGULATION_OF_IMMUNE_EFFECTOR_PROCESS	81	1.69048	0	0.0271597
GO_REGULATION_OF_CELL_ADHESION	448	1.68627	0	0.0280769
GO_LEUKOCYTE_DIFFERENTIATION	217	1.68312	0	0.0286994
GO_POSITIVE_REGULATION_OF_CELL_ADHESION	260	1.68233	0	0.0288386
GO_ANTIGEN_PROCESSING_AND_PRESENTATION_OF_PEPTIDE_ANTIGEN	124	1.67936	0	0.0296237
GO_REGULATION_OF_MULTI_ORGANISM_PROCESS	326	1.67766	0	0.0301738
GO_REGULATION_OF_LYMPHOCYTE_DIFFERENTIATION	93	1.67299	0	0.0317081
GO_LYMPHOCYTE_ACTIVATION_INVOLVED_IN_IMMUNE_RESPONSE	65	1.6713	0	0.032197
GO_FC_RECEPTOR_SIGNALING_PATHWAY	144	1.6705	0	0.0320452
GO_PEPTIDYL_TYROSINE_MODIFICATION	140	1.66917	0	0.0324793
GO_NUCLEOTIDE_PHOSPHORYLATION	43	1.66444	0	0.0334928
GO_REGULATION_OF_TYROSINE_PHOSPHORYLATION_OF_STAT_PROTEIN	55	1.66246	0	0.0340003
GO_REGULATION_OF_SEQUENCE_SPECIFIC_DNA_BINDING_TRANSCRIPTION_FACTOR_ACTIVITY	253	1.6604	0	0.0344021
GO_POSITIVE_REGULATION_OF_RESPONSE_TO_WOUNDING	120	1.65176	0	0.0367037
GO_REGULATION_OF_INFLAMMATORY_RESPONSE	205	1.64748	0	0.0379638
GO_REGULATION_OF_LEUKOCYTE_DIFFERENTIATION	159	1.63782	0	0.0413922
GO_REGULATION_OF_PROTEIN_LOCALIZATION_TO_NUCLEUS	150	1.63528	0	0.0421594
GO_TUMOR_NECROSIS_FACTOR_MEDIATED_SIGNALING_PATHWAY	95	1.62865	0	0.0447965
GO_POSITIVE_REGULATION_OF_PROTEIN_COMPLEX_ASSEMBLY	132	1.62005	0	0.0481534
GO_RESPONSE_TO_TUMOR_NECROSIS_FACTOR	171	1.6119	0	0.0505235
GO_POSITIVE_REGULATION_OF_SECRETION	271	1.60014	0	0.0550181
GO_NEGATIVE_REGULATION_OF_CELL_ADHESION	167	1.58317	0	0.0631043
GO_REGULATION_OF_HEMOPOIESIS	209	1.58264	0	0.0632313
GO_POSITIVE_REGULATION_OF_PROTEIN_LOCALIZATION_TO_NUCLEUS	82	1.58015	0	0.0647182
GO_REGULATION_OF_NUCLEOCYTOPLASMIC_TRANSPORT	156	1.57499	0	0.0674161
GO_APOPTOTIC_SIGNALING_PATHWAY	193	1.5543	0	0.0811129
GO_REGULATION_OF_ERK1_AND_ERK2_CASCADE	180	1.55375	0	0.0812963
GO_IMMUNE_SYSTEM_DEVELOPMENT	415	1.54456	0	0.0869187
GO_POSITIVE_REGULATION_OF_HOMEOSTATIC_PROCESS	150	1.5286	0	0.0959951
GO_REGULATION_OF_PROTEIN_SECRETION	274	1.52727	0	0.096699
GO_REGULATION_OF_RESPONSE_TO_WOUNDING	290	1.49031	0	0.125471
GO_CELLULAR_RESPONSE_TO_LIPID	311	1.46473	0	0.146764
GO_ENDOCYTOSIS	334	1.45145	0	0.158613
GO_SIGNAL_TRANSDUCTION_BY_PROTEIN_PHOSPHORYLATION	286	1.42193	0	0.18907
GO_REGULATION_OF_HOMEOSTATIC_PROCESS	306	1.40207	0	0.212838
GO_NEGATIVE_REGULATION_OF_CELL_PROLIFERATION	451	1.37103	0	0.24775
GO_MITOTIC_CELL_CYCLE	480	1.31796	0.00102881	0.316019
GO_POSITIVE_REGULATION_OF_CELL_DEATH	434	1.44557	0.00103627	0.165431
GO_CELL_PART_MORPHOGENESIS	365	1.46176	0.00105374	0.148671
GO_DIVALENT_INORGANIC_CATION_HOMEOSTASIS	237	1.44257	0.00107759	0.167888
GO_REGULATION_OF_RESPONSE_TO_BIOTIC_STIMULUS	159	1.65797	0.00114416	0.0347964
GO_REGULATION_OF_DEFENSE_RESPONSE_TO_VIRUS	129	1.57918	0.00119904	0.0651485
GO_REGULATION_OF_PROTEIN_IMPORT	128	1.64366	0.00122249	0.0391405
GO_RESPONSE_TO_TEMPERATURE_STIMULUS	101	1.60934	0.00124688	0.0518738
GO_POSITIVE_REGULATION_OF_CHEMOTAXIS	87	1.8238	0.00125471	0.00671271
GO_RESPONSE_TO_INTERLEUKIN_1	86	1.61325	0.00125628	0.0500061
GO_REGULATION_OF_PRODUCTION_OF_MOLECULAR_MEDIATOR_OF_IMMUNE_RESPONSE	78	1.66464	0.00130039	0.0335604
GO_CELLULAR_RESPONSE_TO_INTERLEUKIN_1	67	1.60844	0.00130039	0.0522051
GO_POSITIVE_REGULATION_OF_TYPE_I_INTERFERON_PRODUCTION	52	1.64655	0.00131406	0.0382215
GO_NUCLEOSIDE_DIPHOSPHATE_METABOLIC_PROCESS	63	1.69352	0.001321	0.026447
GO_REGULATION_OF_INTERLEUKIN_1_PRODUCTION	34	1.75694	0.00136799	0.0137549
GO_NEGATIVE_REGULATION_OF_LEUKOCYTE_MEDIATED_IMMUNITY	41	1.7195	0.00136799	0.0206087
GO_RESPONSE_TO_TYPE_I_INTERFERON	47	1.6848	0.00136799	0.0283995
GO_LYMPHOCYTE_CHEMOTAXIS	31	1.84395	0.00138889	0.00514465
GO_REGULATION_OF_TYROSINE_PHOSPHORYLATION_OF_STAT3_PROTEIN	34	1.71559	0.00140252	0.0212845
GO_REGULATION_OF_INTERLEUKIN_2_PRODUCTION	33	1.76273	0.00140647	0.0130777
GO_REGULATION_OF_CYTOKINE_PRODUCTION_INVOLVED_IN_IMMUNE_RESPONSE	43	1.72713	0.00140647	0.0189558
GO_MONOCYTE_CHEMOTAXIS	32	1.68729	0.0014245	0.0281151
GO_IMMUNOGLOBULIN_PRODUCTION	29	1.79629	0.00143885	0.00922962
GO_REGULATION_OF_MAST_CELL_ACTIVATION_INVOLVED_IN_IMMUNE_RESPONSE	26	1.76827	0.00144718	0.0125082
GO_MICROTUBULE_BUNDLE_FORMATION	30	1.73223	0.00145349	0.0183387
GO_CYTOKINE_SECRETION	25	1.732	0.00145349	0.01834
GO_GLUCOSE_CATABOLIC_PROCESS	22	1.6367	0.00146628	0.0417876
GO_NATURAL_KILLER_CELL_ACTIVATION	37	1.76932	0.00146843	0.012464
GO_POSITIVE_REGULATION_OF_BIOMINERAL_TISSUE_DEVELOPMENT	25	1.66035	0.00147059	0.0342767
GO_MYD88_DEPENDENT_TOLL_LIKE_RECEPTOR_SIGNALING_PATHWAY	22	1.76806	0.00147275	0.0125037
GO_NEGATIVE_REGULATION_OF_ANTIGEN_RECEPTOR_MEDIATED_SIGNALING_PATHWAY	16	1.85522	0.00151976	0.00462412
GO_POSITIVE_REGULATION_OF_ALCOHOL_BIOSYNTHETIC_PROCESS	18	1.79854	0.00153139	0.00905015
GO_AXONEME_ASSEMBLY	19	1.78966	0.00154321	0.00992188
GO_NEGATIVE_REGULATION_OF_REGULATED_SECRETORY_PATHWAY	18	1.809	0.0015456	0.00810829
GO_POSITIVE_REGULATION_OF_INTERLEUKIN_10_PRODUCTION	18	1.7608	0.00155039	0.0131755
GO_POSITIVE_T_CELL_SELECTION	17	1.81195	0.0015528	0.00795725
GO_T_HELPER_1_TYPE_IMMUNE_RESPONSE	17	1.79877	0.00155521	0.00907871
GO_REGULATION_OF_ALPHA_BETA_T_CELL_PROLIFERATION	20	1.82645	0.0015949	0.00655819
GO_CELLULAR_EXTRAVASATION	20	1.75796	0.00162075	0.0136294
GO_POSITIVE_REGULATION_OF_TRANSFERASE_ACTIVITY	423	1.34219	0.00209864	0.283374
GO_FC_EPSILON_RECEPTOR_SIGNALING_PATHWAY	103	1.65636	0.00242718	0.0352798
GO_NEGATIVE_REGULATION_OF_CELL_CELL_ADHESION	98	1.53932	0.00246002	0.0898335
GO_CELL_RECOGNITION	86	1.60461	0.00253485	0.0531784
GO_NIK_NF_KAPPAB_SIGNALING	71	1.649	0.00254453	0.0374845
GO_POSITIVE_REGULATION_OF_PROTEIN_IMPORT	68	1.60737	0.00258732	0.052686
GO_POSITIVE_REGULATION_OF_ADAPTIVE_IMMUNE_RESPONSE	61	1.58411	0.00258732	0.0626481
GO_POSITIVE_REGULATION_OF_STAT_CASCADE	60	1.61485	0.00262467	0.0495954
GO_POSITIVE_REGULATION_OF_LYMPHOCYTE_DIFFERENTIATION	55	1.7139	0.00266667	0.0215724
GO_REGULATION_OF_NITRIC_OXIDE_BIOSYNTHETIC_PROCESS	39	1.66875	0.00277393	0.0323228
GO_REGULATION_OF_INTERFERON_BETA_PRODUCTION	30	1.66018	0.00280899	0.0342006
GO_COMPLEMENT_ACTIVATION	33	1.62276	0.00287356	0.0472891
GO_POSITIVE_REGULATION_OF_TYROSINE_PHOSPHORYLATION_OF_STAT3_PROTEIN	27	1.66227	0.00289436	0.03394
GO_LEUKOCYTE_DEGRANULATION	17	1.74434	0.00294985	0.015966
GO_REGULATION_OF_T_CELL_MIGRATION	21	1.80505	0.00297177	0.00858191
GO_NEGATIVE_REGULATION_OF_EXOCYTOSIS	23	1.69947	0.00297619	0.02477
GO_MACROPHAGE_ACTIVATION	19	1.76409	0.00299401	0.0129086
GO_LEUKOCYTE_MEDIATED_CYTOTOXICITY	21	1.71795	0.00299401	0.020897
GO_CILIUM_MOVEMENT	17	1.79905	0.003003	0.00906737
GO_REGULATION_OF_VIRAL_ENTRY_INTO_HOST_CELL	26	1.72773	0.00302115	0.0189264
GO_NECROTIC_CELL_DEATH	18	1.68379	0.00306279	0.0286253
GO_INFLAMMATORY_RESPONSE_TO_ANTIGENIC_STIMULUS	16	1.88954	0.00308166	0.0027468
GO_REGULATION_OF_NATURAL_KILLER_CELL_ACTIVATION	19	1.74795	0.00311042	0.0155005
GO_CELLULAR_CHEMICAL_HOMEOSTASIS	411	1.30792	0.00311526	0.326306
GO_REGULATION_OF_PROTEIN_COMPLEX_ASSEMBLY	257	1.36793	0.0031881	0.251961
GO_ORGANELLE_ASSEMBLY	283	1.42213	0.00323974	0.189222
GO_REGULATION_OF_REGULATED_SECRETORY_PATHWAY	97	1.53843	0.00373599	0.0900619
GO_REGULATION_OF_RESPONSE_TO_CYTOKINE_STIMULUS	93	1.61845	0.00376412	0.0486895
GO_POSITIVE_REGULATION_OF_REACTIVE_OXYGEN_SPECIES_METABOLIC_PROCESS	60	1.60188	0.003861	0.054404
GO_FC_GAMMA_RECEPTOR_SIGNALING_PATHWAY	54	1.59831	0.00391645	0.0553324
GO_REGULATION_OF_T_CELL_DIFFERENTIATION	74	1.58616	0.00392157	0.0618734
GO_NEGATIVE_REGULATION_OF_LEUKOCYTE_PROLIFERATION	52	1.62803	0.00396825	0.0449473
GO_REGULATION_OF_NIK_NF_KAPPAB_SIGNALING	28	1.66095	0.00417246	0.0343062
GO_CELL_KILLING	35	1.72526	0.00423131	0.0193943
GO_POSITIVE_REGULATION_OF_REACTIVE_OXYGEN_SPECIES_BIOSYNTHETIC_PROCESS	34	1.705	0.00429185	0.0239256
GO_SMALL_GTPASE_MEDIATED_SIGNAL_TRANSDUCTION	228	1.39475	0.00439078	0.22075
GO_SUPEROXIDE_METABOLIC_PROCESS	24	1.73281	0.00440529	0.0182991
GO_RESPONSE_TO_INTERFERON_BETA	16	1.6876	0.00443131	0.0281185
GO_POSITIVE_REGULATION_OF_INTERLEUKIN_12_PRODUCTION	25	1.65007	0.00445765	0.0373392
GO_MYELOID_DENDRITIC_CELL_ACTIVATION	19	1.76517	0.00449775	0.012913
GO_REGULATION_OF_MAPK_CASCADE	472	1.31122	0.00513875	0.323353
GO_POSITIVE_REGULATION_OF_KINASE_ACTIVITY	327	1.37485	0.0052687	0.243349
GO_RIBONUCLEOSIDE_DIPHOSPHATE_METABOLIC_PROCESS	50	1.65299	0.00528402	0.0364328
GO_POSITIVE_REGULATION_OF_PROTEIN_KINASE_B_SIGNALING	56	1.52399	0.00528402	0.0988698
GO_STAT_CASCADE	41	1.62112	0.00559441	0.047791
GO_RESPONSE_TO_VITAMIN_D	28	1.70438	0.00573066	0.0239571
GO_REGULATION_OF_CYTOSOLIC_CALCIUM_ION_CONCENTRATION	142	1.456	0.0060024	0.154175
GO_IMMUNOGLOBULIN_PRODUCTION_INVOLVED_IN_IMMUNOGLOBULIN_MEDIATED_IMMUNE_RESPONSE	16	1.71224	0.00605144	0.0218957
GO_RESPONSE_TO_INTERFERON_ALPHA	15	1.68685	0.00606061	0.0280978
GO_POSITIVE_REGULATION_OF_PROTEIN_OLIGOMERIZATION	16	1.66682	0.00608828	0.032842
GO_NATURAL_KILLER_CELL_MEDIATED_IMMUNITY	15	1.69109	0.00612557	0.0270618
GO_REGULATION_OF_REACTIVE_OXYGEN_SPECIES_METABOLIC_PROCESS	103	1.52917	0.00613497	0.096052
GO_NEGATIVE_REGULATION_OF_DEFENSE_RESPONSE	97	1.53182	0.00621118	0.0942699
GO_REGULATION_OF_PHOSPHATASE_ACTIVITY	70	1.55619	0.00641026	0.0798885
GO_REGULATION_OF_FEEDING_BEHAVIOR	16	1.67177	0.00643087	0.0321152
GO_REGULATION_OF_LEUKOCYTE_APOPTOTIC_PROCESS	59	1.58474	0.00661376	0.0626486
GO_REGULATION_OF_REACTIVE_OXYGEN_SPECIES_BIOSYNTHETIC_PROCESS	46	1.63081	0.00669344	0.0438866
GO_LEUKOCYTE_HOMEOSTASIS	45	1.62606	0.00678426	0.0457481
GO_ADP_METABOLIC_PROCESS	35	1.68667	0.00687758	0.0280264
GO_POSITIVE_REGULATION_OF_ERK1_AND_ERK2_CASCADE	129	1.50567	0.00717703	0.113655
GO_REGULATION_OF_CD4_POSITIVE_ALPHA_BETA_T_CELL_ACTIVATION	28	1.5953	0.00718391	0.0567489
GO_CELLULAR_RESPONSE_TO_HEAT	24	1.71768	0.00720461	0.0208894
GO_CORTICAL_CYTOSKELETON_ORGANIZATION	25	1.70144	0.00727802	0.0243141
GO_POSITIVE_REGULATION_OF_NIK_NF_KAPPAB_SIGNALING	21	1.68179	0.00727802	0.0289545
GO_POSITIVE_REGULATION_OF_MAPK_CASCADE	325	1.33612	0.00745474	0.292588
GO_NEGATIVE_REGULATION_OF_TOLL_LIKE_RECEPTOR_SIGNALING_PATHWAY	17	1.67064	0.00758725	0.0321337
GO_T_CELL_MEDIATED_IMMUNITY	17	1.7171	0.00762195	0.0209373
GO_REGULATION_OF_DEPHOSPHORYLATION	88	1.50097	0.00762389	0.117161
GO_POSITIVE_REGULATION_OF_CELLULAR_COMPONENT_BIOGENESIS	273	1.34854	0.00767544	0.275008
GO_REGULATION_OF_LYMPHOCYTE_APOPTOTIC_PROCESS	42	1.60186	0.00809717	0.0542328
GO_POSITIVE_REGULATION_OF_MYELOID_CELL_DIFFERENTIATION	54	1.51509	0.00821918	0.105106
GO_LYMPHOCYTE_HOMEOSTASIS	37	1.61427	0.00835655	0.0495762
GO_REGULATION_OF_GRANULOCYTE_CHEMOTAXIS	34	1.652	0.0083682	0.0367452
GO_SECRETION_BY_CELL	322	1.34108	0.00842993	0.284566
GO_POSITIVE_REGULATION_OF_ALPHA_BETA_T_CELL_ACTIVATION	40	1.6159	0.00846262	0.0495022
GO_REGULATION_OF_CELL_ADHESION_MEDIATED_BY_INTEGRIN	25	1.67103	0.00865801	0.0321714
GO_INNATE_IMMUNE_RESPONSE_ACTIVATING_CELL_SURFACE_RECEPTOR_SIGNALING_PATHWAY	82	1.50116	0.00872818	0.11729
GO_EXTRACELLULAR_STRUCTURE_ORGANIZATION	220	1.40106	0.00877193	0.213032
GO_REGULATION_OF_CELL_SHAPE	86	1.52402	0.00881612	0.0991146
GO_POSITIVE_REGULATION_OF_VASCULAR_ENDOTHELIAL_GROWTH_FACTOR_PRODUCTION	24	1.59498	0.00883652	0.0565686
GO_CELLULAR_RESPONSE_TO_TOXIC_SUBSTANCE	19	1.60544	0.0089153	0.0530565
GO_T_CELL_ACTIVATION_INVOLVED_IN_IMMUNE_RESPONSE	39	1.60637	0.0094086	0.0530805
GO_POSITIVE_REGULATION_OF_ESTABLISHMENT_OF_PROTEIN_LOCALIZATION	347	1.31045	0.00946372	0.323927
GO_RESPONSE_TO_OXIDATIVE_STRESS	261	1.36181	0.00960512	0.259449
GO_POSITIVE_REGULATION_OF_CALCIUM_MEDIATED_SIGNALING	32	1.64135	0.00988701	0.0400485
GO_ATP_GENERATION_FROM_ADP	29	1.66915	0.00997151	0.0323525
GO_EXTRINSIC_APOPTOTIC_SIGNALING_PATHWAY_VIA_DEATH_DOMAIN_RECEPTORS	33	1.56679	0.00997151	0.0726692
GO_REGULATION_OF_PROTEIN_OLIGOMERIZATION	26	1.63433	0.0100287	0.0424143
GO_RESPONSE_TO_MECHANICAL_STIMULUS	156	1.42021	0.0100784	0.190739
GO_OSTEOCLAST_DIFFERENTIATION	25	1.66301	0.010101	0.033901
GO_FATTY_ACID_DERIVATIVE_BIOSYNTHETIC_PROCESS	26	1.62173	0.0103245	0.0476387
GO_REGULATION_OF_CELLULAR_EXTRAVASATION	19	1.68483	0.0104167	0.0285075
GO_POSITIVE_REGULATION_OF_SMOOTH_MUSCLE_CONTRACTION	21	1.61998	0.0104634	0.04802
GO_POSITIVE_REGULATION_OF_PEPTIDYL_TYROSINE_PHOSPHORYLATION	130	1.4945	0.0106383	0.122431
GO_RESPONSE_TO_DEXAMETHASONE	24	1.57694	0.0106545	0.0662535
GO_MICROTUBULE_BASED_PROCESS	280	1.36178	0.0107643	0.258989
GO_REGULATION_OF_B_CELL_PROLIFERATION	44	1.60452	0.0109439	0.0530402
GO_REGULATION_OF_PEPTIDYL_TYROSINE_PHOSPHORYLATION	171	1.43512	0.0111982	0.175684
GO_NADH_METABOLIC_PROCESS	27	1.63606	0.0112202	0.0419257
GO_PROTEIN_SECRETION	73	1.54279	0.0113924	0.0879335
GO_SECRETION	393	1.30982	0.0114226	0.324267
GO_PHAGOSOME_MATURATION	25	1.64508	0.011713	0.0387326
GO_REGULATION_OF_INTERLEUKIN_1_SECRETION	17	1.61545	0.0118519	0.0495102
GO_REGULATION_OF_MEMBRANE_LIPID_DISTRIBUTION	19	1.63799	0.0119581	0.0414881
GO_CELLULAR_RESPONSE_TO_GLUCOSE_STARVATION	18	1.64954	0.0122137	0.0374005
GO_PROSTANOID_METABOLIC_PROCESS	15	1.61757	0.0122137	0.0490242
GO_POSITIVE_REGULATION_OF_PEPTIDASE_ACTIVITY	108	1.43748	0.0122249	0.173931
GO_G_PROTEIN_COUPLED_PURINERGIC_RECEPTOR_SIGNALING_PATHWAY	18	1.66016	0.0124417	0.034061
GO_REGULATION_OF_PROTEIN_KINASE_B_SIGNALING	83	1.51128	0.0124844	0.108559
GO_RESPONSE_TO_FUNGUS	34	1.55856	0.0126582	0.0782305
GO_SUBSTRATE_DEPENDENT_CELL_MIGRATION	20	1.55229	0.0127841	0.0818722
GO_NEGATIVE_REGULATION_OF_INNATE_IMMUNE_RESPONSE	26	1.60008	0.0131004	0.0548624
GO_RESPONSE_TO_REACTIVE_OXYGEN_SPECIES	147	1.41138	0.0132053	0.199758
GO_REGULATION_OF_INTERLEUKIN_8_PRODUCTION	38	1.57829	0.01321	0.0655445
GO_ANAPHASE_PROMOTING_COMPLEX_DEPENDENT_CATABOLIC_PROCESS	63	1.49687	0.01321	0.120477
GO_REGULATION_OF_INTERLEUKIN_1_BETA_PRODUCTION	25	1.60008	0.0133136	0.0546849
GO_NEGATIVE_REGULATION_OF_INTRINSIC_APOPTOTIC_SIGNALING_PATHWAY	64	1.53471	0.013459	0.0920385
GO_REGULATION_OF_T_HELPER_1_TYPE_IMMUNE_RESPONSE	17	1.61453	0.0135338	0.0495963
GO_MICROTUBULE_BASED_MOVEMENT	102	1.42976	0.0135468	0.18128
GO_POSITIVE_REGULATION_OF_INTERLEUKIN_8_PRODUCTION	27	1.60536	0.0135747	0.052928
GO_POSITIVE_REGULATION_OF_MYELOID_LEUKOCYTE_DIFFERENTIATION	37	1.59784	0.0137174	0.0554317
GO_T_CELL_PROLIFERATION	24	1.60616	0.0138249	0.0530047
GO_OXIDOREDUCTION_COENZYME_METABOLIC_PROCESS	75	1.49553	0.0141207	0.121604
GO_REGULATION_OF_EXOCYTOSIS	142	1.38391	0.0142012	0.233161
GO_INTERSPECIES_INTERACTION_BETWEEN_ORGANISMS	466	1.25527	0.0144479	0.385855
GO_NEGATIVE_REGULATION_OF_MAP_KINASE_ACTIVITY	62	1.52336	0.0144547	0.0991723
GO_CELLULAR_HOMEOSTASIS	480	1.29043	0.0144628	0.344394
GO_NEGATIVE_REGULATION_OF_B_CELL_ACTIVATION	27	1.59904	0.0144928	0.0550867
GO_REGULATION_OF_ACUTE_INFLAMMATORY_RESPONSE	50	1.52627	0.0148649	0.0972847
GO_HOMOPHILIC_CELL_ADHESION_VIA_PLASMA_MEMBRANE_ADHESION_MOLECULES	87	1.45221	0.0149068	0.157956
GO_HEXOSE_CATABOLIC_PROCESS	33	1.53742	0.0151934	0.090442
GO_MULTICELLULAR_ORGANISMAL_MACROMOLECULE_METABOLIC_PROCESS	54	1.4989	0.0151934	0.118507
GO_NEUTROPHIL_MEDIATED_IMMUNITY	17	1.60552	0.015361	0.0532063
GO_POSITIVE_REGULATION_OF_SYNAPSE_ASSEMBLY	40	1.54613	0.0154712	0.0857541
GO_TRANSMEMBRANE_RECEPTOR_PROTEIN_TYROSINE_KINASE_SIGNALING_PATHWAY	355	1.28549	0.0158061	0.349497
GO_MULTI_MULTICELLULAR_ORGANISM_PROCESS	155	1.38514	0.015855	0.231518
GO_ACTIN_FILAMENT_BASED_PROCESS	321	1.2885	0.015873	0.346017
GO_PURINERGIC_RECEPTOR_SIGNALING_PATHWAY	22	1.61725	0.0161765	0.0490205
GO_POSITIVE_REGULATION_OF_PRODUCTION_OF_MOLECULAR_MEDIATOR_OF_IMMUNE_RESPONSE	48	1.52908	0.0163934	0.0958562
GO_CELLULAR_RESPONSE_TO_OXIDATIVE_STRESS	137	1.38885	0.01649	0.228365
GO_PYRUVATE_METABOLIC_PROCESS	48	1.54365	0.0167364	0.087429
GO_REGULATION_OF_CYSTEINE_TYPE_ENDOPEPTIDASE_ACTIVITY_INVOLVED_IN_APOPTOTIC_SIGNALING_PATHWAY	15	1.57485	0.0168712	0.0672898
GO_NEGATIVE_REGULATION_OF_SECRETION	146	1.36377	0.0172811	0.256877
GO_NAD_METABOLIC_PROCESS	41	1.55343	0.0182841	0.0810651
GO_REGULATION_OF_INTRACELLULAR_TRANSPORT	431	1.26893	0.0185376	0.368202
GO_POSITIVE_REGULATION_OF_LIGASE_ACTIVITY	81	1.46053	0.0191571	0.149095
GO_LEUKOCYTE_PROLIFERATION	59	1.48488	0.0191781	0.130319
GO_CELL_PROLIFERATION	475	1.26217	0.0194872	0.378904
GO_MULTICELLULAR_ORGANISM_METABOLIC_PROCESS	66	1.48511	0.0198676	0.130381
GO_REGULATION_OF_INTRINSIC_APOPTOTIC_SIGNALING_PATHWAY	101	1.44247	0.0199253	0.167655
GO_POSITIVE_REGULATION_OF_VASOCONSTRICTION	27	1.56302	0.0204678	0.0752798
GO_POSITIVE_REGULATION_OF_INTERFERON_BETA_PRODUCTION	22	1.59062	0.0211161	0.0591504
GO_REGULATION_OF_SEQUESTERING_OF_CALCIUM_ION	79	1.44199	0.021519	0.167904
GO_CD4_POSITIVE_ALPHA_BETA_T_CELL_ACTIVATION	26	1.5392	0.0215827	0.0896788
GO_DEFENSE_RESPONSE_TO_GRAM_POSITIVE_BACTERIUM	47	1.53623	0.0216509	0.0911479
GO_STRESS_ACTIVATED_PROTEIN_KINASE_SIGNALING_CASCADE	71	1.47175	0.0216837	0.141269
GO_NEGATIVE_REGULATION_OF_TUMOR_NECROSIS_FACTOR_SUPERFAMILY_CYTOKINE_PRODUCTION	30	1.50478	0.0218341	0.113883
GO_REACTIVE_OXYGEN_SPECIES_BIOSYNTHETIC_PROCESS	17	1.54038	0.021978	0.089402
GO_NEGATIVE_REGULATION_OF_TYPE_I_INTERFERON_PRODUCTION	23	1.54026	0.0220588	0.0892652
GO_CALCIUM_ION_IMPORT_INTO_CYTOSOL	29	1.51669	0.0223214	0.104421
GO_NEURON_DEVELOPMENT	443	1.24622	0.0227273	0.396536
GO_NEGATIVE_REGULATION_OF_RESPONSE_TO_BIOTIC_STIMULUS	18	1.53589	0.0227964	0.0912038
GO_REGULATION_OF_APOPTOTIC_SIGNALING_PATHWAY	257	1.30205	0.0228261	0.329463
GO_POSITIVE_REGULATION_OF_NUCLEOCYTOPLASMIC_TRANSPORT	82	1.42725	0.0229592	0.183751
GO_HYDROGEN_PEROXIDE_METABOLIC_PROCESS	20	1.48086	0.0230061	0.134352
GO_EXTRINSIC_APOPTOTIC_SIGNALING_PATHWAY	75	1.42809	0.0231065	0.183334
GO_MEMBRANE_RAFT_ORGANIZATION	15	1.59526	0.0231125	0.0565777
GO_NEGATIVE_REGULATION_OF_EXTRINSIC_APOPTOTIC_SIGNALING_PATHWAY_VIA_DEATH_DOMAIN_RECEPTORS	26	1.4789	0.0234261	0.134872
GO_UNSATURATED_FATTY_ACID_BIOSYNTHETIC_PROCESS	34	1.52334	0.0234807	0.0989068
GO_AGING	194	1.32269	0.0235426	0.310944
GO_REGULATION_OF_DEFENSE_RESPONSE_TO_VIRUS_BY_VIRUS	22	1.54829	0.0235641	0.0847125
GO_PROTEIN_AUTOPHOSPHORYLATION	139	1.37531	0.0236407	0.24295
GO_REGULATION_OF_PROTEIN_SERINE_THREONINE_KINASE_ACTIVITY	336	1.2778	0.0240334	0.359535
GO_DECIDUALIZATION	19	1.55369	0.0241692	0.0810978
GO_REGULATION_OF_NEUTROPHIL_CHEMOTAXIS	23	1.57295	0.0242792	0.0683411
GO_AMINO_SUGAR_METABOLIC_PROCESS	31	1.56075	0.0244957	0.0767854
GO_NEGATIVE_REGULATION_OF_INTERLEUKIN_6_PRODUCTION	24	1.52763	0.0247093	0.0966381
GO_MATERNAL_PLACENTA_DEVELOPMENT	26	1.50053	0.0248538	0.117027
GO_POSITIVE_REGULATION_OF_RESPONSE_TO_CYTOKINE_STIMULUS	21	1.58413	0.0249267	0.0628326
GO_REGULATION_OF_INTERLEUKIN_17_PRODUCTION	19	1.5318	0.0254491	0.0940249
GO_MULTICELLULAR_ORGANISM_REPRODUCTION	483	1.23153	0.0257202	0.41305
GO_REGULATION_OF_T_CELL_APOPTOTIC_PROCESS	24	1.54646	0.0258359	0.0857029
GO_T_CELL_HOMEOSTASIS	22	1.54257	0.0258993	0.0878871
GO_NEGATIVE_REGULATION_OF_VIRAL_TRANSCRIPTION	17	1.54936	0.0260736	0.0840199
GO_REGULATION_OF_CALCIUM_ION_TRANSPORT	153	1.34218	0.0264368	0.282903
GO_NEGATIVE_REGULATION_OF_NF_KAPPAB_TRANSCRIPTION_FACTOR_ACTIVITY	42	1.51614	0.0267023	0.104414
GO_REGULATION_OF_JUN_KINASE_ACTIVITY	54	1.44329	0.026738	0.167299
GO_MYELOID_LEUKOCYTE_DIFFERENTIATION	72	1.42478	0.0269576	0.186105
GO_VASCULAR_PROCESS_IN_CIRCULATORY_SYSTEM	126	1.38043	0.0274136	0.237898
GO_G2_DNA_DAMAGE_CHECKPOINT	16	1.4672	0.0276074	0.143988
GO_NEURON_PROJECTION_MORPHOGENESIS	255	1.27577	0.0276243	0.362102
GO_RIBONUCLEOSIDE_CATABOLIC_PROCESS	19	1.54776	0.0281899	0.0848873
GO_NEGATIVE_REGULATION_OF_CELL_SUBSTRATE_ADHESION	44	1.46908	0.0284168	0.142929
GO_REGULATION_OF_SMOOTH_MUSCLE_CONTRACTION	40	1.45489	0.0284168	0.154797
GO_POSITIVE_REGULATION_OF_NEUTROPHIL_MIGRATION	23	1.50953	0.028777	0.110001
GO_SENSORY_PERCEPTION_OF_PAIN	56	1.47919	0.0288714	0.135255
GO_POSITIVE_REGULATION_OF_OSSIFICATION	59	1.46799	0.0289093	0.143851
GO_RESPONSE_TO_OXYGEN_RADICAL	15	1.48902	0.0294118	0.126192
GO_REGULATION_OF_T_CELL_MEDIATED_IMMUNITY	40	1.46924	0.0300958	0.143093
GO_MEMBRANE_DOCKING	41	1.46341	0.0303448	0.147365
GO_POSITIVE_REGULATION_OF_NEURON_DIFFERENTIATION	196	1.31034	0.030474	0.323599
GO_REGULATION_OF_ALPHA_BETA_T_CELL_DIFFERENTIATION	33	1.50068	0.0310296	0.117169
GO_DEFENSE_RESPONSE_TO_GRAM_NEGATIVE_BACTERIUM	30	1.48064	0.0317003	0.134261
GO_REGULATION_OF_MAP_KINASE_ACTIVITY	223	1.31513	0.0320088	0.319881
GO_POSITIVE_REGULATION_OF_SMOOTH_MUSCLE_CELL_PROLIFERATION	45	1.41855	0.0321229	0.192298
GO_POSITIVE_REGULATION_OF_CELLULAR_AMIDE_METABOLIC_PROCESS	71	1.47998	0.0324254	0.134703
GO_NEGATIVE_REGULATION_OF_INTERFERON_GAMMA_PRODUCTION	24	1.49123	0.0325926	0.1248
GO_REGULATION_OF_NEUTROPHIL_MIGRATION	26	1.51988	0.0327635	0.101699
GO_REGULATION_OF_PROTEIN_TARGETING	212	1.29587	0.0331126	0.337111
GO_PEPTIDYL_SERINE_MODIFICATION	102	1.36528	0.0332922	0.255124
GO_REGULATION_OF_BONE_REMODELING	31	1.46221	0.0338028	0.148533
GO_REGULATION_OF_CYTOPLASMIC_TRANSPORT	338	1.25016	0.0338266	0.391746
GO_CELL_CYCLE_CHECKPOINT	127	1.3615	0.0344418	0.257981
GO_PHOSPHATIDYLINOSITOL_METABOLIC_PROCESS	127	1.36152	0.034565	0.258448
GO_CELLULAR_RESPONSE_TO_MECHANICAL_STIMULUS	60	1.4301	0.0352941	0.181174
GO_ANTIGEN_PROCESSING_AND_PRESENTATION_OF_PEPTIDE_ANTIGEN_VIA_MHC_CLASS_I	66	1.41793	0.0357143	0.192831
GO_CELL_DIFFERENTIATION_INVOLVED_IN_EMBRYONIC_PLACENTA_DEVELOPMENT	19	1.53839	0.0357675	0.0898451
GO_PHOSPHATIDYLGLYCEROL_METABOLIC_PROCESS	21	1.51634	0.0359281	0.104494
GO_POSITIVE_REGULATION_OF_MUSCLE_CONTRACTION	30	1.49366	0.0362319	0.122617
GO_CELLULAR_MONOVALENT_INORGANIC_CATION_HOMEOSTASIS	72	1.41899	0.0366492	0.192068
GO_REGULATION_OF_CYSTEINE_TYPE_ENDOPEPTIDASE_ACTIVITY	145	1.32619	0.03708	0.30498
GO_NEURON_PROJECTION_DEVELOPMENT	350	1.23702	0.0371156	0.405419
GO_CELL_MORPHOGENESIS_INVOLVED_IN_NEURON_DIFFERENTIATION	240	1.28094	0.0371991	0.355097
GO_GLUCOSAMINE_CONTAINING_COMPOUND_METABOLIC_PROCESS	20	1.4731	0.0373692	0.139956
GO_VASCULAR_ENDOTHELIAL_GROWTH_FACTOR_RECEPTOR_SIGNALING_PATHWAY	51	1.4214	0.0379919	0.189425
GO_DENDRITIC_CELL_DIFFERENTIATION	24	1.4937	0.038961	0.122911
GO_REGULATION_OF_CENTROSOME_DUPLICATION	23	1.48964	0.0389805	0.125838
GO_HYDROGEN_PEROXIDE_CATABOLIC_PROCESS	15	1.50491	0.0390625	0.114065
GO_REGULATION_OF_DEFENSE_RESPONSE_TO_VIRUS_BY_HOST	91	1.37577	0.0393604	0.242592
GO_REGULATION_OF_CENTROSOME_CYCLE	26	1.47531	0.0394161	0.137653
GO_B_CELL_ACTIVATION	92	1.34452	0.0397516	0.279789
GO_BONE_RESORPTION	18	1.48249	0.0399386	0.132892
GO_REGULATION_OF_BIOMINERAL_TISSUE_DEVELOPMENT	50	1.41562	0.0401606	0.195274
GO_REACTIVE_OXYGEN_SPECIES_METABOLIC_PROCESS	66	1.38545	0.0413437	0.23148
GO_REGULATION_OF_OSTEOCLAST_DIFFERENTIATION	44	1.4609	0.0414365	0.149377
GO_POSITIVE_REGULATION_OF_PEPTIDYL_THREONINE_PHOSPHORYLATION	17	1.47761	0.0416667	0.135905
GO_POSITIVE_REGULATION_OF_APOPTOTIC_SIGNALING_PATHWAY	123	1.32263	0.0424757	0.310498
GO_HOMEOSTASIS_OF_NUMBER_OF_CELLS	128	1.29078	0.0427746	0.344161
GO_REGULATION_OF_BONE_RESORPTION	24	1.46084	0.0430108	0.149089
GO_NEGATIVE_REGULATION_OF_LOCOMOTION	195	1.30107	0.0430351	0.330598
GO_MICROTUBULE_CYTOSKELETON_ORGANIZATION	192	1.3179	0.0433815	0.31558
GO_REGULATION_OF_VIRAL_RELEASE_FROM_HOST_CELL	25	1.46013	0.0434132	0.149217
GO_REGULATION_OF_METAL_ION_TRANSPORT	233	1.28123	0.0435256	0.354969
GO_CALCIUM_ION_IMPORT	42	1.41733	0.0437158	0.19296
GO_INTERACTION_WITH_HOST	93	1.34593	0.04375	0.277579
GO_CELLULAR_RESPONSE_TO_INTERLEUKIN_4	18	1.47622	0.0438066	0.136832
GO_MYELOID_CELL_DIFFERENTIATION	139	1.30342	0.044186	0.328591
GO_NEGATIVE_REGULATION_OF_HOMEOSTATIC_PROCESS	86	1.36565	0.0443038	0.254992
GO_MONOSACCHARIDE_CATABOLIC_PROCESS	41	1.43708	0.0443213	0.173688
GO_REGULATION_OF_GTPASE_ACTIVITY	429	1.21925	0.0445135	0.430509
GO_REGULATION_OF_CELLULAR_PH	56	1.3859	0.0445946	0.232129
GO_NEGATIVE_REGULATION_OF_T_CELL_PROLIFERATION	36	1.47895	0.0448179	0.135164
GO_PHAGOSOME_ACIDIFICATION	19	1.49355	0.0449102	0.122423
GO_REGULATION_OF_PROTEIN_UBIQUITINATION_INVOLVED_IN_UBIQUITIN_DEPENDENT_PROTEIN_CATABOLIC_PROCESS	85	1.3301	0.0453368	0.298983
GO_INTEGRIN_MEDIATED_SIGNALING_PATHWAY	60	1.38329	0.0453972	0.233786
GO_DNA_INTEGRITY_CHECKPOINT	90	1.3804	0.0455665	0.237471
GO_RESPONSE_TO_KETONE	127	1.31894	0.0463499	0.316194
GO_MUSCLE_TISSUE_DEVELOPMENT	194	1.27526	0.0468227	0.361677
GO_RESPONSE_TO_MUSCLE_STRETCH	18	1.43021	0.0471842	0.181455
GO_REGULATION_OF_T_CELL_CYTOKINE_PRODUCTION	16	1.47733	0.0473282	0.135858
GO_REGULATION_OF_CELL_CYCLE_G2_M_PHASE_TRANSITION	36	1.4059	0.0487106	0.207541
GO_VESICLE_DOCKING	33	1.41519	0.0489511	0.195102
Abbreviations: GSEA, Gene Set Enrichment Analysis.
