# Supplementary material for: Expression patterns of programmed death ligand 1 correlate with different microenvironments and patient prognosis in hepatocellular carcinoma
Source: Br J Cancer. 2018 Jun 20;119(1):80–8. doi: 10.1038/s41416-018-0144-4 (PMC6035200; doi:10.1038/s41416-018-0144-4)
Supplement: Supplementary file 8 — Supplementary Table S8 [file 41416_2018_144_MOESM8_ESM.xlsx]

## Sheet: Table S8
Supplementary Table S8. GSEA between different patterns
Enriched genesets in Pattern 4 (Pattern 2 vs Pattern 4)
NAME	SIZE	NES	NOM p-val	FDR q-val
GO_CELLULAR_COMPONENT_ASSEMBLY_INVOLVED_IN_MORPHOGENESIS	133	-2.11116	0	0.00580402
GO_AXONEME_ASSEMBLY	19	-2.10211	0	0.0038689
GO_MICROTUBULE_BUNDLE_FORMATION	30	-2.03993	0	0.00930476
GO_CILIUM_MOVEMENT	17	-2.00575	0	0.0144234
GO_CILIUM_ORGANIZATION	90	-1.98213	0	0.017126
GO_ADP_METABOLIC_PROCESS	35	-1.94908	0	0.0237317
GO_CILIUM_MORPHOGENESIS	95	-1.94002	0	0.0244619
GO_NUCLEOTIDE_PHOSPHORYLATION	43	-1.91543	0	0.0330536
GO_NUCLEOSIDE_DIPHOSPHATE_METABOLIC_PROCESS	63	-1.85449	0	0.0759203
GO_NAD_METABOLIC_PROCESS	41	-1.84466	0	0.0795984
GO_ATP_GENERATION_FROM_ADP	29	-1.83158	0	0.080573
GO_MYOFIBRIL_ASSEMBLY	37	-1.82165	0	0.0876647
GO_OXIDOREDUCTION_COENZYME_METABOLIC_PROCESS	75	-1.77201	0	0.151443
GO_ACTOMYOSIN_STRUCTURE_ORGANIZATION	58	-1.76183	0	0.161165
GO_SARCOMERE_ORGANIZATION	21	-1.76011	0	0.155464
GO_CELL_PROJECTION_ASSEMBLY	137	-1.74119	0	0.186948
GO_RESPONSE_TO_MOLECULE_OF_BACTERIAL_ORIGIN	235	-1.62356	0	0.409921
GO_ORGANELLE_ASSEMBLY	283	-1.59751	0	0.46461
GO_REGULATION_OF_I_KAPPAB_KINASE_NF_KAPPAB_SIGNALING	171	-1.54757	0	0.557415
GO_POSITIVE_REGULATION_OF_I_KAPPAB_KINASE_NF_KAPPAB_SIGNALING	135	-1.54678	0	0.551164
GO_POSITIVE_REGULATION_OF_SEQUENCE_SPECIFIC_DNA_BINDING_TRANSCRIPTION_FACTOR_ACTIVITY	165	-1.63642	0.00124844	0.4347
GO_CELLULAR_RESPONSE_TO_BIOTIC_STIMULUS	115	-1.58504	0.00130719	0.464123
GO_NIK_NF_KAPPAB_SIGNALING	71	-1.62352	0.00139082	0.398346
GO_CELLULAR_RESPONSE_TO_INTERFERON_GAMMA	88	-1.60848	0.00141844	0.427471
GO_INTERFERON_GAMMA_MEDIATED_SIGNALING_PATHWAY	52	-1.70228	0.00144718	0.251837
GO_RIBONUCLEOSIDE_DIPHOSPHATE_METABOLIC_PROCESS	50	-1.83433	0.00147275	0.0833751
GO_NADH_METABOLIC_PROCESS	27	-1.86551	0.0015528	0.0713188
GO_SIALYLATION	18	-1.73145	0.00155521	0.201281
GO_CELL_PART_MORPHOGENESIS	365	-1.43666	0.00223964	0.635559
GO_ACTIVATION_OF_IMMUNE_RESPONSE	282	-1.40263	0.00235849	0.680438
GO_PROTEASOMAL_PROTEIN_CATABOLIC_PROCESS	180	-1.49565	0.00249377	0.585598
GO_POSITIVE_REGULATION_OF_NF_KAPPAB_TRANSCRIPTION_FACTOR_ACTIVITY	98	-1.71389	0.00269179	0.229165
GO_POSITIVE_REGULATION_OF_SYNAPSE_ASSEMBLY	40	-1.67743	0.00289017	0.298979
GO_PROTEIN_UBIQUITINATION	401	-1.32364	0.00330396	0.690235
GO_MITOTIC_CELL_CYCLE	480	-1.36094	0.00332594	0.710848
GO_INNATE_IMMUNE_RESPONSE	391	-1.41705	0.00335196	0.649619
GO_RESPONSE_TO_BACTERIUM	339	-1.44076	0.00340522	0.661891
GO_PROTEIN_CATABOLIC_PROCESS	370	-1.32067	0.00341297	0.689336
GO_MICROTUBULE_BASED_PROCESS	280	-1.40789	0.003517	0.678864
GO_ADAPTIVE_IMMUNE_RESPONSE_BASED_ON_SOMATIC_RECOMBINATION_OF_IMMUNE_RECEPTORS_BUILT_FROM_IMMUNOGLOBULIN_SUPERFAMILY_DOMAINS	97	-1.54355	0.00402145	0.537616
GO_REGULATION_OF_SIGNAL_TRANSDUCTION_BY_P53_CLASS_MEDIATOR	106	-1.62365	0.00404313	0.422051
GO_REGULATION_OF_INTERLEUKIN_6_PRODUCTION	68	-1.63153	0.00416667	0.441339
GO_HEXOSE_CATABOLIC_PROCESS	33	-1.59397	0.00430416	0.469566
GO_I_KAPPAB_KINASE_NF_KAPPAB_SIGNALING	45	-1.67997	0.00437318	0.301279
GO_POSITIVE_REGULATION_OF_CHEMOKINE_PRODUCTION	38	-1.62702	0.00441176	0.432802
GO_PYRUVATE_METABOLIC_PROCESS	48	-1.61647	0.00441176	0.415469
GO_CELLULAR_RESPONSE_TO_CYTOKINE_STIMULUS	446	-1.31276	0.00444444	0.695227
GO_GLUCOSE_CATABOLIC_PROCESS	22	-1.78004	0.00458716	0.145452
GO_CELLULAR_PROTEIN_COMPLEX_ASSEMBLY	209	-1.42509	0.00487211	0.649686
GO_REGULATION_OF_FEEDING_BEHAVIOR	16	-1.68665	0.00490998	0.289803
GO_POSITIVE_REGULATION_OF_PROTEIN_MODIFICATION_BY_SMALL_PROTEIN_CONJUGATION_OR_REMOVAL	147	-1.52005	0.00516129	0.579239
GO_ANTIGEN_RECEPTOR_MEDIATED_SIGNALING_PATHWAY	135	-1.4709	0.00530504	0.611546
GO_CYTOKINE_MEDIATED_SIGNALING_PATHWAY	346	-1.36807	0.00574713	0.715277
GO_NEGATIVE_REGULATION_OF_SMALL_GTPASE_MEDIATED_SIGNAL_TRANSDUCTION	26	-1.62596	0.00613497	0.42418
GO_ACTIVATION_OF_INNATE_IMMUNE_RESPONSE	151	-1.48673	0.00626566	0.580211
GO_CARBOHYDRATE_PHOSPHORYLATION	16	-1.66585	0.00627943	0.327296
GO_POSITIVE_REGULATION_OF_ALCOHOL_BIOSYNTHETIC_PROCESS	18	-1.71557	0.00651466	0.234177
GO_ANTIGEN_PROCESSING_AND_PRESENTATION	148	-1.46112	0.00656168	0.62043
GO_STRIATED_MUSCLE_CELL_DIFFERENTIATION	123	-1.50072	0.00669344	0.584468
GO_LEUKOCYTE_MEDIATED_IMMUNITY	113	-1.4662	0.00678426	0.621427
GO_B_CELL_MEDIATED_IMMUNITY	55	-1.61587	0.00692521	0.406367
GO_ANTIGEN_PROCESSING_AND_PRESENTATION_OF_PEPTIDE_ANTIGEN	124	-1.49275	0.00764331	0.592521
GO_SEXUAL_REPRODUCTION	445	-1.29992	0.00784753	0.698388
GO_REGULATION_OF_INNATE_IMMUNE_RESPONSE	252	-1.33968	0.00819672	0.688826
GO_IMMUNE_EFFECTOR_PROCESS	308	-1.36505	0.00820633	0.721967
GO_REGULATION_OF_SEQUENCE_SPECIFIC_DNA_BINDING_TRANSCRIPTION_FACTOR_ACTIVITY	253	-1.33731	0.00848485	0.683908
GO_MUSCLE_CELL_DEVELOPMENT	94	-1.46707	0.00929615	0.623702
GO_POSITIVE_REGULATION_OF_DEFENSE_RESPONSE	273	-1.37566	0.00933489	0.711403
GO_POSITIVE_REGULATION_OF_LIGASE_ACTIVITY	81	-1.52782	0.00958904	0.576236
GO_MICROTUBULE_CYTOSKELETON_ORGANIZATION	192	-1.43946	0.0098401	0.63909
GO_POSITIVE_REGULATION_OF_INTERLEUKIN_6_PRODUCTION	44	-1.56251	0.0104012	0.513861
GO_CELL_CHEMOTAXIS	121	-1.51017	0.0104167	0.568008
GO_RESPONSE_TO_INTERFERON_GAMMA	105	-1.47675	0.0106809	0.595139
GO_LYMPHOCYTE_MEDIATED_IMMUNITY	84	-1.5092	0.0110193	0.556984
GO_LEUKOCYTE_CHEMOTAXIS	88	-1.53677	0.0119681	0.560422
GO_T_CELL_RECEPTOR_SIGNALING_PATHWAY	106	-1.48968	0.011984	0.57901
GO_PEPTIDYL_ASPARAGINE_MODIFICATION	30	-1.58535	0.0120301	0.47353
GO_FC_EPSILON_RECEPTOR_SIGNALING_PATHWAY	103	-1.46533	0.0121457	0.619008
GO_LEUKOCYTE_MIGRATION	198	-1.37145	0.0137157	0.719663
GO_POSITIVE_REGULATION_OF_INNATE_IMMUNE_RESPONSE	184	-1.38859	0.0138365	0.704994
GO_FEMALE_GAMETE_GENERATION	55	-1.5211	0.0144928	0.582902
GO_REGULATION_OF_PROTEIN_UBIQUITINATION_INVOLVED_IN_UBIQUITIN_DEPENDENT_PROTEIN_CATABOLIC_PROCESS	85	-1.42767	0.0148649	0.652763
GO_PATTERN_RECOGNITION_RECEPTOR_SIGNALING_PATHWAY	76	-1.5163	0.0149457	0.571268
GO_SINGLE_FERTILIZATION	69	-1.49242	0.015299	0.579647
GO_REGULATION_OF_VIRAL_ENTRY_INTO_HOST_CELL	26	-1.58353	0.015674	0.459533
GO_SUPEROXIDE_METABOLIC_PROCESS	24	-1.57276	0.0179641	0.485552
GO_POSITIVE_REGULATION_OF_INFLAMMATORY_RESPONSE	85	-1.49936	0.0197183	0.582388
GO_REGULATION_OF_PROTEIN_MODIFICATION_BY_SMALL_PROTEIN_CONJUGATION_OR_REMOVAL	200	-1.35171	0.0200753	0.68848
GO_NOTCH_RECEPTOR_PROCESSING	15	-1.59321	0.0210356	0.461697
GO_CELLULAR_RESPONSE_TO_DNA_DAMAGE_STIMULUS	447	-1.26831	0.0211111	0.733524
GO_REGULATION_OF_NUCLEOCYTOPLASMIC_TRANSPORT	156	-1.35026	0.021197	0.6885
GO_TAXIS	316	-1.29258	0.02194	0.699181
GO_DETECTION_OF_BIOTIC_STIMULUS	16	-1.62859	0.021978	0.440531
GO_MYD88_DEPENDENT_TOLL_LIKE_RECEPTOR_SIGNALING_PATHWAY	22	-1.59017	0.0222222	0.462969
GO_MICROTUBULE_BASED_MOVEMENT	102	-1.41741	0.0227882	0.652957
GO_REGULATION_OF_ESTABLISHMENT_OF_PLANAR_POLARITY	85	-1.43957	0.022942	0.644315
GO_ANAPHASE_PROMOTING_COMPLEX_DEPENDENT_CATABOLIC_PROCESS	63	-1.50971	0.0233236	0.562447
GO_REGULATION_OF_CHEMOKINE_PRODUCTION	49	-1.49847	0.0234483	0.579248
GO_GLYCOLIPID_BIOSYNTHETIC_PROCESS	46	-1.48697	0.0235988	0.585834
GO_AEROBIC_RESPIRATION	37	-1.49161	0.023988	0.576415
GO_LYMPHOCYTE_COSTIMULATION	50	-1.47993	0.0240793	0.599365
GO_REGULATION_OF_AUTOPHAGY	154	-1.35475	0.0248691	0.694889
GO_FC_RECEPTOR_SIGNALING_PATHWAY	144	-1.34049	0.0249377	0.688451
GO_INFLAMMATORY_RESPONSE_TO_ANTIGENIC_STIMULUS	16	-1.52997	0.0252765	0.575003
GO_ACTIN_FILAMENT_BASED_PROCESS	321	-1.31269	0.0254925	0.692828
GO_MEMBRANE_DOCKING	41	-1.52113	0.0255639	0.592179
GO_ANTIGEN_PROCESSING_AND_PRESENTATION_OF_EXOGENOUS_PEPTIDE_ANTIGEN_VIA_MHC_CLASS_I	52	-1.44908	0.0264317	0.649799
GO_NEGATIVE_REGULATION_OF_VIRAL_PROCESS	69	-1.42068	0.0265734	0.656906
GO_FERTILIZATION	93	-1.3828	0.0267229	0.702694
GO_REGULATION_OF_PROTEIN_IMPORT	128	-1.38836	0.0268817	0.696862
GO_CELL_CYCLE_CHECKPOINT	127	-1.39064	0.0275229	0.70396
GO_NLS_BEARING_PROTEIN_IMPORT_INTO_NUCLEUS	15	-1.54603	0.0285262	0.534564
GO_TRNA_METABOLIC_PROCESS	86	-1.41321	0.0285326	0.662867
GO_DNA_INTEGRITY_CHECKPOINT	90	-1.40761	0.0286494	0.675308
GO_NEGATIVE_REGULATION_OF_VIRAL_GENOME_REPLICATION	37	-1.46247	0.0292308	0.61995
GO_ANTIGEN_PROCESSING_AND_PRESENTATION_OF_PEPTIDE_ANTIGEN_VIA_MHC_CLASS_I	66	-1.46432	0.0301783	0.617432
GO_REGULATION_OF_TOLL_LIKE_RECEPTOR_SIGNALING_PATHWAY	32	-1.51739	0.030303	0.583302
GO_CELLULAR_MACROMOLECULAR_COMPLEX_ASSEMBLY	433	-1.23522	0.0307018	0.735007
GO_MONOSACCHARIDE_CATABOLIC_PROCESS	41	-1.55969	0.0320611	0.517448
GO_RESPONSE_TO_VIRUS	169	-1.33305	0.0322981	0.694276
GO_OLIGOSACCHARIDE_METABOLIC_PROCESS	47	-1.44487	0.0327635	0.653129
GO_AMINO_SUGAR_METABOLIC_PROCESS	31	-1.50335	0.0328638	0.578816
GO_REGULATION_OF_SYNAPSE_ASSEMBLY	52	-1.44565	0.0329341	0.655635
GO_VESICLE_DOCKING	33	-1.45975	0.033033	0.621244
GO_SPECIFICATION_OF_SYMMETRY	72	-1.43979	0.0330578	0.648986
GO_CELLULAR_RESPONSE_TO_CAMP	34	-1.47174	0.0331825	0.613959
GO_NEGATIVE_REGULATION_OF_INTRINSIC_APOPTOTIC_SIGNALING_PATHWAY_IN_RESPONSE_TO_DNA_DAMAGE	17	-1.51651	0.0338983	0.578947
GO_PHAGOCYTOSIS	115	-1.35947	0.034153	0.706346
GO_PURINE_NUCLEOBASE_METABOLIC_PROCESS	16	-1.51584	0.0342146	0.55719
GO_RNA_PROCESSING	453	-1.24591	0.0342541	0.72676
GO_POSITIVE_REGULATION_OF_PROTEIN_OLIGOMERIZATION	16	-1.56376	0.0344262	0.51856
GO_PEPTIDYL_TYROSINE_MODIFICATION	140	-1.34469	0.0345269	0.69509
GO_HYDROGEN_PEROXIDE_CATABOLIC_PROCESS	15	-1.52452	0.0345964	0.583893
GO_PROTEIN_KINASE_B_SIGNALING	24	-1.51611	0.0349544	0.564039
GO_RESPONSE_TO_OXYGEN_RADICAL	15	-1.5464	0.0361067	0.542468
GO_GLYCOSPHINGOLIPID_BIOSYNTHETIC_PROCESS	20	-1.5315	0.0361067	0.577105
GO_REGULATION_OF_FAT_CELL_DIFFERENTIATION	71	-1.35553	0.0370899	0.694756
GO_POSITIVE_REGULATION_OF_IMMUNE_RESPONSE	388	-1.24201	0.0371622	0.722374
GO_POSITIVE_REGULATION_OF_PROTEIN_COMPLEX_ASSEMBLY	132	-1.33838	0.0374677	0.685127
GO_CARBOHYDRATE_DERIVATIVE_BIOSYNTHETIC_PROCESS	418	-1.23214	0.0380313	0.735312
GO_TOLL_LIKE_RECEPTOR_SIGNALING_PATHWAY	62	-1.43239	0.04	0.640535
GO_HYDROGEN_PEROXIDE_METABOLIC_PROCESS	20	-1.57699	0.0401284	0.476409
GO_NUCLEOTIDE_SUGAR_METABOLIC_PROCESS	26	-1.3987	0.0404355	0.681707
GO_MUSCLE_CELL_DIFFERENTIATION	177	-1.29634	0.0409429	0.692264
GO_POSTTRANSCRIPTIONAL_REGULATION_OF_GENE_EXPRESSION	276	-1.23461	0.0409429	0.735661
GO_DEFENSE_RESPONSE_TO_VIRUS	106	-1.34312	0.0416667	0.695982
GO_NEGATIVE_REGULATION_OF_ORGANELLE_ASSEMBLY	17	-1.552	0.0421394	0.545593
GO_POSITIVE_REGULATION_OF_SECRETION	271	-1.28051	0.0423729	0.730067
GO_REGULATION_OF_PROTEIN_OLIGOMERIZATION	26	-1.43742	0.0424528	0.64321
GO_ANTIGEN_PROCESSING_AND_PRESENTATION_OF_PEPTIDE_OR_POLYSACCHARIDE_ANTIGEN_VIA_MHC_CLASS_II	61	-1.40494	0.042641	0.678402
GO_NEGATIVE_REGULATION_OF_RESPONSE_TO_EXTRACELLULAR_STIMULUS	25	-1.49271	0.0427215	0.585282
GO_NUCLEOTIDE_SUGAR_BIOSYNTHETIC_PROCESS	16	-1.47778	0.0428135	0.596724
GO_POSITIVE_REGULATION_OF_PROTEIN_SECRETION	147	-1.33915	0.0440806	0.688171
GO_REGULATION_OF_PROTEIN_LOCALIZATION_TO_NUCLEUS	150	-1.3063	0.0443864	0.692111
GO_REGULATION_OF_TYPE_I_INTERFERON_PRODUCTION	78	-1.38614	0.0445063	0.698944
GO_GOLGI_ORGANIZATION	54	-1.42318	0.0448625	0.649002
GO_POSITIVE_REGULATION_OF_TUMOR_NECROSIS_FACTOR_SUPERFAMILY_CYTOKINE_PRODUCTION	39	-1.43107	0.0449275	0.6415
GO_HUMORAL_IMMUNE_RESPONSE_MEDIATED_BY_CIRCULATING_IMMUNOGLOBULIN	33	-1.45543	0.0458015	0.636247
GO_REGULATION_OF_TUMOR_NECROSIS_FACTOR_SUPERFAMILY_CYTOKINE_PRODUCTION	67	-1.39032	0.0467836	0.700973
GO_REGULATION_OF_NF_KAPPAB_IMPORT_INTO_NUCLEUS	36	-1.47878	0.0476191	0.598499
GO_POSITIVE_REGULATION_OF_CELLULAR_PROTEIN_CATABOLIC_PROCESS	136	-1.32194	0.0481771	0.692182
GO_POSITIVE_REGULATION_OF_NIK_NF_KAPPAB_SIGNALING	21	-1.51222	0.0489731	0.566293
GO_MITOTIC_NUCLEAR_DIVISION	210	-1.26579	0.0490431	0.737815
GO_PERIPHERAL_NERVOUS_SYSTEM_DEVELOPMENT	48	-1.39829	0.049635	0.679005
GO_CENTROSOME_CYCLE	32	-1.39596	0.0497076	0.686112
GO_REGULATION_OF_PH	68	-1.38044	0.0497159	0.709805
Enriched genesets in Pattern 4 (Pattern 3 vs Pattern 4)
NAME	SIZE	NES	NOM p-val	FDR q-val
GO_CELL_ACTIVATION_INVOLVED_IN_IMMUNE_RESPONSE	92	-1.75177	0	1
GO_REGULATION_OF_CHEMOKINE_PRODUCTION	49	-1.70696	0	0.90162
GO_LEUKOCYTE_MEDIATED_IMMUNITY	113	-1.70466	0	0.586918
GO_PHAGOCYTOSIS	115	-1.68824	0	0.555005
GO_LYMPHOCYTE_MEDIATED_IMMUNITY	84	-1.6859	0	0.468819
GO_POSITIVE_REGULATION_OF_CHEMOKINE_PRODUCTION	38	-1.67629	0	0.422321
GO_CELLULAR_RESPONSE_TO_BIOTIC_STIMULUS	115	-1.67528	0	0.407291
GO_REGULATION_OF_LEUKOCYTE_DEGRANULATION	33	-1.65806	0	0.38083
GO_LEUKOCYTE_MEDIATED_CYTOTOXICITY	21	-1.64542	0	0.351188
GO_REGULATION_OF_PROTEIN_OLIGOMERIZATION	26	-1.63852	0	0.313438
GO_RIBONUCLEOSIDE_CATABOLIC_PROCESS	19	-1.62412	0	0.307376
GO_MYELOID_LEUKOCYTE_MEDIATED_IMMUNITY	29	-1.62083	0	0.290741
GO_RESPONSE_TO_BACTERIUM	339	-1.61647	0	0.289827
GO_NEGATIVE_REGULATION_OF_ANTIGEN_RECEPTOR_MEDIATED_SIGNALING_PATHWAY	16	-1.61229	0	0.293603
GO_RESPONSE_TO_HEAT	60	-1.59737	0	0.31152
GO_POSITIVE_REGULATION_OF_CALCIUM_MEDIATED_SIGNALING	32	-1.59093	0	0.311042
GO_RESPONSE_TO_MOLECULE_OF_BACTERIAL_ORIGIN	235	-1.58873	0	0.297493
GO_POSITIVE_REGULATION_OF_RESPONSE_TO_CYTOKINE_STIMULUS	21	-1.58095	0	0.299483
GO_T_CELL_MEDIATED_IMMUNITY	17	-1.57846	0	0.293064
GO_DEFENSE_RESPONSE_TO_BACTERIUM	133	-1.57039	0	0.299483
GO_NEGATIVE_REGULATION_OF_ADAPTIVE_IMMUNE_RESPONSE	30	-1.56454	0	0.298742
GO_CELLULAR_MONOVALENT_INORGANIC_CATION_HOMEOSTASIS	72	-1.48222	0	0.271237
GO_POSITIVE_REGULATION_OF_SECRETION	271	-1.47591	0	0.268204
GO_REGULATION_OF_MONOCYTE_CHEMOTAXIS	17	-1.47343	0	0.268331
GO_POSITIVE_REGULATION_OF_HORMONE_SECRETION	87	-1.42333	0	0.279152
GO_PHAGOCYTOSIS_RECOGNITION	16	-1.59083	0.00183824	0.307148
GO_REGULATION_OF_INTERLEUKIN_6_PRODUCTION	68	-1.62192	0.00184843	0.302931
GO_LIPOPOLYSACCHARIDE_MEDIATED_SIGNALING_PATHWAY	24	-1.59197	0.00185185	0.311792
GO_POSITIVE_REGULATION_OF_PEPTIDYL_THREONINE_PHOSPHORYLATION	17	-1.64513	0.00185529	0.342698
GO_REGULATION_OF_CELL_ADHESION_MEDIATED_BY_INTEGRIN	25	-1.55721	0.00185529	0.291193
GO_RESPONSE_TO_TEMPERATURE_STIMULUS	101	-1.50526	0.0018622	0.274602
GO_POSITIVE_REGULATION_OF_CYTOKINE_PRODUCTION_INVOLVED_IN_IMMUNE_RESPONSE	20	-1.59642	0.00187266	0.306518
GO_PRODUCTION_OF_MOLECULAR_MEDIATOR_OF_IMMUNE_RESPONSE	39	-1.66256	0.00189753	0.403407
GO_REGULATION_OF_THYMOCYTE_AGGREGATION	19	-1.57196	0.00190476	0.300504
GO_B_CELL_ACTIVATION_INVOLVED_IN_IMMUNE_RESPONSE	26	-1.70478	0.0019084	0.644372
GO_ORGANELLE_LOCALIZATION	256	-1.46537	0.00191205	0.275769
GO_T_HELPER_1_TYPE_IMMUNE_RESPONSE	17	-1.57018	0.0019305	0.297082
GO_HETEROTYPIC_CELL_CELL_ADHESION	20	-1.61467	0.00193798	0.290913
GO_ANTIGEN_PROCESSING_AND_PRESENTATION_OF_PEPTIDE_ANTIGEN	124	-1.69097	0.00369686	0.581097
GO_ADAPTIVE_IMMUNE_RESPONSE_BASED_ON_SOMATIC_RECOMBINATION_OF_IMMUNE_RECEPTORS_BUILT_FROM_IMMUNOGLOBULIN_SUPERFAMILY_DOMAINS	97	-1.66628	0.00369686	0.401874
GO_ANTIGEN_PROCESSING_AND_PRESENTATION	148	-1.70535	0.0037037	0.802216
GO_PH_REDUCTION	27	-1.55893	0.00371058	0.296212
GO_POSITIVE_REGULATION_OF_INNATE_IMMUNE_RESPONSE	184	-1.71061	0.00371747	1
GO_B_CELL_MEDIATED_IMMUNITY	55	-1.59998	0.00371747	0.311932
GO_PROTEIN_LOCALIZATION_TO_CILIUM	15	-1.6466	0.00373134	0.356433
GO_IMMUNOGLOBULIN_PRODUCTION_INVOLVED_IN_IMMUNOGLOBULIN_MEDIATED_IMMUNE_RESPONSE	16	-1.68703	0.00373832	0.526105
GO_POSITIVE_REGULATION_OF_IMMUNE_RESPONSE	388	-1.68671	0.00373832	0.495583
GO_LYMPHOCYTE_COSTIMULATION	50	-1.61863	0.00373832	0.28821
GO_POSITIVE_REGULATION_OF_PROTEIN_SECRETION	147	-1.51342	0.00373832	0.27818
GO_POSITIVE_REGULATION_OF_IMMUNE_EFFECTOR_PROCESS	120	-1.62238	0.0037594	0.307195
GO_HUMORAL_IMMUNE_RESPONSE	108	-1.58073	0.0037594	0.296717
GO_MATERNAL_PROCESS_INVOLVED_IN_FEMALE_PREGNANCY	47	-1.64247	0.00378072	0.325654
GO_REGULATION_OF_DEFENSE_RESPONSE_TO_VIRUS_BY_VIRUS	22	-1.64824	0.00378788	0.371545
GO_POSITIVE_REGULATION_OF_CYTOKINE_BIOSYNTHETIC_PROCESS	43	-1.58682	0.00378788	0.292292
GO_LYMPHOCYTE_ACTIVATION_INVOLVED_IN_IMMUNE_RESPONSE	65	-1.76932	0.00384615	1
GO_PHAGOCYTOSIS_ENGULFMENT	22	-1.63785	0.0038835	0.308754
GO_NEUTROPHIL_MEDIATED_IMMUNITY	17	-1.52184	0.00391389	0.29689
GO_PROTEIN_LOCALIZATION_TO_ORGANELLE	378	-1.4466	0.00404858	0.276182
GO_MEMBRANE_DOCKING	41	-1.47548	0.00557621	0.268072
GO_RESPONSE_TO_OSMOTIC_STRESS	49	-1.50828	0.00559702	0.275183
GO_LYMPHOCYTE_HOMEOSTASIS	37	-1.59596	0.00560748	0.303446
GO_ANTIGEN_PROCESSING_AND_PRESENTATION_OF_PEPTIDE_OR_POLYSACCHARIDE_ANTIGEN_VIA_MHC_CLASS_II	61	-1.64224	0.00566038	0.31887
GO_IMMUNOGLOBULIN_PRODUCTION	29	-1.63711	0.00570342	0.304586
GO_NEGATIVE_REGULATION_OF_EXOCYTOSIS	23	-1.64912	0.00574713	0.380364
GO_PATTERN_RECOGNITION_RECEPTOR_SIGNALING_PATHWAY	76	-1.59051	0.00575816	0.303807
GO_REGULATION_OF_T_CELL_RECEPTOR_SIGNALING_PATHWAY	21	-1.56569	0.00575816	0.298409
GO_NEGATIVE_REGULATION_OF_TRANSLATIONAL_INITIATION	17	-1.71208	0.00580271	1
GO_NEGATIVE_REGULATION_OF_REGULATED_SECRETORY_PATHWAY	18	-1.60365	0.00581395	0.313714
GO_REGULATION_OF_MAST_CELL_ACTIVATION_INVOLVED_IN_IMMUNE_RESPONSE	26	-1.56424	0.00590551	0.29679
GO_ACTIVATION_OF_INNATE_IMMUNE_RESPONSE	151	-1.7355	0.00738007	1
GO_DEFENSE_RESPONSE_TO_OTHER_ORGANISM	310	-1.55794	0.00739372	0.291131
GO_CELLULAR_PROTEIN_COMPLEX_ASSEMBLY	209	-1.50857	0.00749064	0.275901
GO_ADAPTIVE_IMMUNE_RESPONSE	187	-1.63108	0.00753296	0.299575
GO_POSITIVE_REGULATION_OF_TUMOR_NECROSIS_FACTOR_SUPERFAMILY_CYTOKINE_PRODUCTION	39	-1.55925	0.00753296	0.298213
GO_IMMUNE_EFFECTOR_PROCESS	308	-1.64405	0.00756144	0.328444
GO_REGULATION_OF_INTERLEUKIN_12_PRODUCTION	39	-1.55066	0.00756144	0.296135
GO_POSITIVE_REGULATION_OF_INTERLEUKIN_2_PRODUCTION	24	-1.60261	0.00760456	0.312482
GO_POSITIVE_REGULATION_OF_DEFENSE_RESPONSE	273	-1.6215	0.00761905	0.299527
GO_REGULATION_OF_INTERLEUKIN_2_PRODUCTION	33	-1.52993	0.00764818	0.28854
GO_T_CELL_DIFFERENTIATION_INVOLVED_IN_IMMUNE_RESPONSE	20	-1.51383	0.00766283	0.280175
GO_POSITIVE_REGULATION_OF_INTERLEUKIN_6_PRODUCTION	44	-1.5795	0.00767754	0.293477
GO_REGULATION_OF_CYTOKINE_PRODUCTION	387	-1.58821	0.00772201	0.295008
GO_T_CELL_ACTIVATION_INVOLVED_IN_IMMUNE_RESPONSE	39	-1.6445	0.00773694	0.336002
GO_MYELOID_LEUKOCYTE_ACTIVATION	64	-1.54197	0.00773694	0.292227
GO_REGULATION_OF_ALPHA_BETA_T_CELL_DIFFERENTIATION	33	-1.51924	0.00775194	0.287551
GO_POSITIVE_REGULATION_OF_CYTOKINE_PRODUCTION	262	-1.58959	0.0078125	0.298536
GO_REGULATION_OF_INTERLEUKIN_4_PRODUCTION	21	-1.59015	0.00796813	0.300777
GO_DETECTION_OF_BIOTIC_STIMULUS	16	-1.50924	0.00912409	0.275423
GO_POSITIVE_T_CELL_SELECTION	17	-1.51946	0.00934579	0.290559
GO_PHOSPHATIDYLINOSITOL_METABOLIC_PROCESS	127	-1.45548	0.00934579	0.275628
GO_CELL_RECOGNITION	86	-1.49858	0.0094518	0.262368
GO_TOLL_LIKE_RECEPTOR_SIGNALING_PATHWAY	62	-1.62448	0.0094697	0.31258
GO_REGULATION_OF_ANTIGEN_RECEPTOR_MEDIATED_SIGNALING_PATHWAY	29	-1.54954	0.00948767	0.294039
GO_POSITIVE_REGULATION_OF_INTERLEUKIN_8_PRODUCTION	27	-1.52029	0.00956023	0.295369
GO_REGULATION_OF_CELLULAR_PH	56	-1.45841	0.00982318	0.276916
GO_INNATE_IMMUNE_RESPONSE	391	-1.62141	0.010929	0.294402
GO_REGULATION_OF_INNATE_IMMUNE_RESPONSE	252	-1.68338	0.011215	0.429059
GO_UNSATURATED_FATTY_ACID_BIOSYNTHETIC_PROCESS	34	-1.52199	0.0112782	0.300163
GO_NATURAL_KILLER_CELL_MEDIATED_IMMUNITY	15	-1.51702	0.0112782	0.283368
GO_REGULATION_OF_NIK_NF_KAPPAB_SIGNALING	28	-1.58756	0.0113852	0.293789
GO_DEFENSE_RESPONSE_TO_GRAM_NEGATIVE_BACTERIUM	30	-1.4786	0.0114068	0.270293
GO_T_CELL_SELECTION	27	-1.51863	0.0114286	0.287562
GO_CELLULAR_COMPONENT_DISASSEMBLY	361	-1.41404	0.0114286	0.283292
GO_REGULATION_OF_MULTI_ORGANISM_PROCESS	326	-1.56764	0.0114504	0.295869
GO_DEFENSE_RESPONSE_TO_GRAM_POSITIVE_BACTERIUM	47	-1.53403	0.0114504	0.28714
GO_REGULATION_OF_CYTOKINE_SECRETION	98	-1.52177	0.0114504	0.295285
GO_POSITIVE_REGULATION_OF_MYELOID_LEUKOCYTE_DIFFERENTIATION	37	-1.58462	0.0114723	0.295154
GO_ENDOCYTOSIS	334	-1.51328	0.0114943	0.275627
GO_POSITIVE_REGULATION_OF_LEUKOCYTE_APOPTOTIC_PROCESS	19	-1.55999	0.0115163	0.298963
GO_NUCLEAR_ENVELOPE_ORGANIZATION	55	-1.65836	0.0115385	0.39328
GO_POSITIVE_REGULATION_OF_ACUTE_INFLAMMATORY_RESPONSE	24	-1.49182	0.011583	0.26039
GO_POSITIVE_REGULATION_OF_INTERLEUKIN_1_PRODUCTION	19	-1.49453	0.012987	0.26251
GO_CELL_KILLING	35	-1.52005	0.0130597	0.294225
GO_NEGATIVE_REGULATION_OF_INTERFERON_GAMMA_PRODUCTION	24	-1.47081	0.0131086	0.270428
GO_FC_EPSILON_RECEPTOR_SIGNALING_PATHWAY	103	-1.69661	0.0131827	0.590122
GO_POSITIVE_REGULATION_OF_CYTOKINE_SECRETION	61	-1.53617	0.0132075	0.289469
GO_CYTOKINE_MEDIATED_SIGNALING_PATHWAY	346	-1.54548	0.0132576	0.297656
GO_MYD88_INDEPENDENT_TOLL_LIKE_RECEPTOR_SIGNALING_PATHWAY	24	-1.51505	0.0132827	0.280658
GO_POSITIVE_REGULATION_OF_SEQUENCE_SPECIFIC_DNA_BINDING_TRANSCRIPTION_FACTOR_ACTIVITY	165	-1.56154	0.013308	0.299567
GO_CELLULAR_RESPONSE_TO_CYTOKINE_STIMULUS	446	-1.52647	0.0133843	0.292421
GO_REGULATION_OF_B_CELL_MEDIATED_IMMUNITY	38	-1.50821	0.0133843	0.27394
GO_MEMBRANE_INVAGINATION	30	-1.70522	0.01341	0.714262
GO_NEGATIVE_REGULATION_OF_IMMUNE_RESPONSE	92	-1.53325	0.0134875	0.287302
GO_CYTOKINE_PRODUCTION	83	-1.50648	0.0136187	0.274468
GO_POSITIVE_REGULATION_OF_NF_KAPPAB_TRANSCRIPTION_FACTOR_ACTIVITY	98	-1.57523	0.0149813	0.296658
GO_RESPONSE_TO_OXIDATIVE_STRESS	261	-1.46478	0.0151229	0.273375
GO_REGULATION_OF_CYTOKINE_BIOSYNTHETIC_PROCESS	68	-1.54949	0.0151515	0.291687
GO_REGULATION_OF_AUTOPHAGY	154	-1.5582	0.0152091	0.295928
GO_REGULATION_OF_CD4_POSITIVE_ALPHA_BETA_T_CELL_ACTIVATION	28	-1.51051	0.0152964	0.278829
GO_ORGANELLE_TRANSPORT_ALONG_MICROTUBULE	35	-1.65979	0.0153257	0.402238
GO_POSITIVE_REGULATION_OF_PROTEIN_COMPLEX_ASSEMBLY	132	-1.61154	0.0153257	0.291527
GO_HIPPOCAMPUS_DEVELOPMENT	50	-1.38698	0.0155039	0.303743
GO_POSITIVE_REGULATION_OF_EXOCYTOSIS	66	-1.39215	0.0166667	0.302367
GO_MYD88_DEPENDENT_TOLL_LIKE_RECEPTOR_SIGNALING_PATHWAY	22	-1.60139	0.016791	0.311852
GO_REGULATION_OF_INTERFERON_BETA_PRODUCTION	30	-1.54343	0.0168224	0.292182
GO_MYELOID_CELL_ACTIVATION_INVOLVED_IN_IMMUNE_RESPONSE	26	-1.5249	0.0169173	0.295193
GO_CHROMOSOME_LOCALIZATION	40	-1.63286	0.0169811	0.299912
GO_POSITIVE_REGULATION_OF_PEPTIDE_SECRETION	66	-1.40076	0.0170132	0.294791
GO_CELL_DIVISION	287	-1.48691	0.0170455	0.265852
GO_FC_GAMMA_RECEPTOR_SIGNALING_PATHWAY	54	-1.63672	0.0171756	0.299666
GO_FATTY_ACID_BIOSYNTHETIC_PROCESS	63	-1.49917	0.0172414	0.264407
GO_POSITIVE_REGULATION_OF_MYELOID_CELL_DIFFERENTIATION	54	-1.5545	0.0173077	0.291566
GO_REGULATION_OF_ALPHA_BETA_T_CELL_ACTIVATION	51	-1.51546	0.0173077	0.280943
GO_CELLULAR_RESPONSE_TO_GROWTH_HORMONE_STIMULUS	18	-1.44	0.0173077	0.278485
GO_REGULATION_OF_EXOCYTOSIS	142	-1.40846	0.0173077	0.287927
GO_NUCLEAR_TRANSPORT	239	-1.59994	0.0174081	0.307412
GO_DECIDUALIZATION	19	-1.44444	0.0174757	0.276238
GO_CELLULAR_HOMEOSTASIS	480	-1.35735	0.0175097	0.32445
GO_REGULATION_OF_T_CELL_APOPTOTIC_PROCESS	24	-1.46762	0.0175781	0.275834
GO_NEGATIVE_REGULATION_OF_LEUKOCYTE_MIGRATION	23	-1.49403	0.0176471	0.259243
GO_POSITIVE_REGULATION_OF_PEPTIDYL_TYROSINE_PHOSPHORYLATION	130	-1.36111	0.0177165	0.320839
GO_POSITIVE_REGULATION_OF_INTERLEUKIN_4_PRODUCTION	15	-1.49985	0.018	0.265177
GO_ACTIVATION_OF_IMMUNE_RESPONSE	282	-1.67468	0.0185874	0.391839
GO_NEGATIVE_REGULATION_OF_MULTI_ORGANISM_PROCESS	108	-1.53776	0.0185874	0.28927
GO_NUCLEOSIDE_DIPHOSPHATE_METABOLIC_PROCESS	63	-1.52053	0.0187266	0.296553
GO_PHAGOSOME_MATURATION	25	-1.49881	0.0187266	0.262921
GO_CELLULAR_RESPONSE_TO_GLUCOSE_STARVATION	18	-1.67636	0.0187617	0.442745
GO_MYELOID_DENDRITIC_CELL_ACTIVATION	19	-1.51356	0.018797	0.279418
GO_FC_RECEPTOR_SIGNALING_PATHWAY	144	-1.71563	0.0189036	1
GO_POSITIVE_REGULATION_OF_REACTIVE_OXYGEN_SPECIES_METABOLIC_PROCESS	60	-1.47785	0.0189394	0.268618
GO_REGULATION_OF_TUMOR_NECROSIS_FACTOR_SUPERFAMILY_CYTOKINE_PRODUCTION	67	-1.53965	0.0189753	0.289828
GO_RESPONSE_TO_COLD	32	-1.38428	0.0190114	0.305074
GO_CD4_POSITIVE_ALPHA_BETA_T_CELL_ACTIVATION	26	-1.56375	0.019084	0.29525
GO_REGULATION_OF_INTERFERON_GAMMA_PRODUCTION	69	-1.49487	0.0191205	0.262657
GO_MICROTUBULE_BASED_PROCESS	280	-1.45027	0.0192308	0.276887
GO_DNA_MODIFICATION	52	-1.32553	0.0193424	0.35603
GO_REGULATION_OF_T_HELPER_CELL_DIFFERENTIATION	22	-1.43353	0.0195312	0.279214
GO_RESPONSE_TO_GROWTH_HORMONE	24	-1.37941	0.0208729	0.308893
GO_REGULATION_OF_IMMUNE_EFFECTOR_PROCESS	305	-1.5709	0.0210728	0.301
GO_CHEMOKINE_MEDIATED_SIGNALING_PATHWAY	54	-1.51698	0.0210728	0.281761
GO_POSITIVE_REGULATION_OF_ALPHA_BETA_T_CELL_PROLIFERATION	17	-1.4521	0.0211538	0.275964
GO_POSITIVE_REGULATION_OF_LEUKOCYTE_MIGRATION	88	-1.50362	0.0214844	0.270533
GO_CELLULAR_CHEMICAL_HOMEOSTASIS	411	-1.32309	0.0214844	0.35817
GO_REGULATION_OF_LEUKOCYTE_CHEMOTAXIS	74	-1.48839	0.0218254	0.264358
GO_REGULATION_OF_LEUKOCYTE_MIGRATION	118	-1.5004	0.0218688	0.264845
GO_REGULATION_OF_PEPTIDYL_TYROSINE_PHOSPHORYLATION	171	-1.37957	0.0220441	0.309677
GO_REGULATION_OF_PRODUCTION_OF_MOLECULAR_MEDIATOR_OF_IMMUNE_RESPONSE	78	-1.50945	0.0222222	0.276267
GO_REGULATION_OF_BONE_RESORPTION	24	-1.5014	0.0223881	0.267082
GO_POSITIVE_REGULATION_OF_PRODUCTION_OF_MOLECULAR_MEDIATOR_OF_IMMUNE_RESPONSE	48	-1.48132	0.0223881	0.270422
GO_RESPONSE_TO_VIRUS	169	-1.54492	0.0227273	0.294696
GO_DEOXYRIBONUCLEOSIDE_TRIPHOSPHATE_METABOLIC_PROCESS	15	-1.57248	0.0228137	0.30189
GO_POSITIVE_REGULATION_OF_CELL_CELL_ADHESION	168	-1.54475	0.0229008	0.293131
GO_REGULATION_OF_RESPONSE_TO_BIOTIC_STIMULUS	159	-1.53931	0.023166	0.28673
GO_REGULATION_OF_REGULATED_SECRETORY_PATHWAY	97	-1.42141	0.0232558	0.279481
GO_REGULATION_OF_LEUKOCYTE_MEDIATED_IMMUNITY	125	-1.55045	0.0233463	0.294283
GO_REGULATION_OF_HOMEOSTATIC_PROCESS	306	-1.41616	0.0243902	0.282146
GO_SPINDLE_LOCALIZATION	23	-1.49752	0.0245283	0.260211
GO_REGULATION_OF_PEPTIDYL_THREONINE_PHOSPHORYLATION	26	-1.40682	0.0245283	0.289708
GO_LIPID_PHOSPHORYLATION	65	-1.30981	0.0245283	0.371039
GO_PROTEIN_COMPLEX_LOCALIZATION	26	-1.59691	0.0245747	0.309132
GO_POSITIVE_REGULATION_OF_HOMEOSTATIC_PROCESS	150	-1.46443	0.0246212	0.273489
GO_RESPONSE_TO_INTERFERON_BETA	16	-1.44748	0.0253411	0.278404
GO_POSITIVE_REGULATION_OF_LEUKOCYTE_MEDIATED_IMMUNITY	67	-1.53492	0.0254403	0.288872
GO_POSITIVE_REGULATION_OF_PROTEIN_OLIGOMERIZATION	16	-1.46641	0.0257426	0.274945
GO_POSITIVE_REGULATION_OF_OSTEOCLAST_DIFFERENTIATION	19	-1.50142	0.0265152	0.268307
GO_ANTIGEN_RECEPTOR_MEDIATED_SIGNALING_PATHWAY	135	-1.66691	0.026616	0.415528
GO_LEUKOCYTE_HOMEOSTASIS	45	-1.56834	0.026616	0.296974
GO_PYRIMIDINE_RIBONUCLEOSIDE_METABOLIC_PROCESS	27	-1.51728	0.0267176	0.286097
GO_CELLULAR_RESPONSE_TO_TOXIC_SUBSTANCE	19	-1.49778	0.0270793	0.260783
GO_MICROTUBULE_CYTOSKELETON_ORGANIZATION	192	-1.47415	0.0270793	0.268306
GO_REGULATION_OF_SEQUENCE_SPECIFIC_DNA_BINDING_TRANSCRIPTION_FACTOR_ACTIVITY	253	-1.4989	0.0275049	0.263846
GO_PROTEIN_SECRETION	73	-1.45724	0.0275591	0.277916
GO_VESICLE_DOCKING	33	-1.44667	0.0276243	0.276845
GO_CELLULAR_RESPONSE_TO_HEAT	24	-1.46658	0.0278293	0.275461
GO_MATURATION_OF_5_8S_RRNA	18	-1.64937	0.0278884	0.392012
GO_ORGANELLE_FISSION	288	-1.48798	0.027933	0.264139
GO_I_KAPPAB_KINASE_NF_KAPPAB_SIGNALING	45	-1.5424	0.0279851	0.293251
GO_REGULATION_OF_DNA_TEMPLATED_TRANSCRIPTION_IN_RESPONSE_TO_STRESS	47	-1.68498	0.0282486	0.446437
GO_CORTICAL_CYTOSKELETON_ORGANIZATION	25	-1.53497	0.0282486	0.290694
GO_REGULATION_OF_REACTIVE_OXYGEN_SPECIES_BIOSYNTHETIC_PROCESS	46	-1.50068	0.0283019	0.265304
GO_TUMOR_NECROSIS_FACTOR_MEDIATED_SIGNALING_PATHWAY	95	-1.55132	0.0283554	0.296657
GO_NEGATIVE_REGULATION_OF_LEUKOCYTE_MEDIATED_IMMUNITY	41	-1.5399	0.0286807	0.293649
GO_AGING	194	-1.40511	0.0288462	0.292221
GO_REGULATION_OF_PH	68	-1.33275	0.0288462	0.348045
GO_LEUKOCYTE_CHEMOTAXIS	88	-1.48306	0.0289017	0.271302
GO_CELLULAR_EXTRAVASATION	20	-1.45487	0.0290698	0.273512
GO_GLYCEROPHOSPHOLIPID_METABOLIC_PROCESS	188	-1.3013	0.0297398	0.375744
GO_REGULATION_OF_CYTOKINE_PRODUCTION_INVOLVED_IN_IMMUNE_RESPONSE	43	-1.51039	0.0299625	0.276446
GO_INFLAMMATORY_RESPONSE	330	-1.51818	0.0301887	0.287128
GO_REGULATION_OF_MONOOXYGENASE_ACTIVITY	45	-1.46191	0.0302457	0.27546
GO_NEGATIVE_REGULATION_OF_IMMUNE_EFFECTOR_PROCESS	81	-1.51959	0.0304762	0.292013
GO_NEGATIVE_REGULATION_OF_CELL_SUBSTRATE_ADHESION	44	-1.49399	0.0304762	0.258268
GO_REGULATION_OF_RELEASE_OF_CYTOCHROME_C_FROM_MITOCHONDRIA	30	-1.48282	0.0304762	0.270775
GO_REGULATION_OF_MAST_CELL_ACTIVATION	32	-1.48944	0.0307102	0.262916
GO_REGULATION_OF_LYMPHOCYTE_MEDIATED_IMMUNITY	93	-1.55804	0.031068	0.293584
GO_NUCLEOSIDE_MONOPHOSPHATE_METABOLIC_PROCESS	186	-1.50363	0.031068	0.271856
GO_POSITIVE_REGULATION_OF_INTERFERON_BETA_PRODUCTION	22	-1.51235	0.03125	0.277044
GO_NEGATIVE_REGULATION_OF_MAP_KINASE_ACTIVITY	62	-1.36998	0.0313112	0.314492
GO_PURINE_NUCLEOSIDE_MONOPHOSPHATE_BIOSYNTHETIC_PROCESS	50	-1.61991	0.0314233	0.289185
GO_SECRETORY_GRANULE_ORGANIZATION	18	-1.47177	0.0315582	0.270356
GO_NEGATIVE_REGULATION_OF_CELL_MATRIX_ADHESION	27	-1.4289	0.031746	0.27875
GO_LEUKOCYTE_DEGRANULATION	17	-1.45403	0.0320151	0.272916
GO_T_CELL_RECEPTOR_SIGNALING_PATHWAY	106	-1.64752	0.0320755	0.363847
GO_MEMBRANE_PROTEIN_ECTODOMAIN_PROTEOLYSIS	17	-1.53646	0.0323194	0.290821
GO_CYTOKINE_SECRETION	25	-1.47639	0.0323194	0.268181
GO_POSITIVE_REGULATION_OF_I_KAPPAB_KINASE_NF_KAPPAB_SIGNALING	135	-1.54528	0.032381	0.295743
GO_B_CELL_RECEPTOR_SIGNALING_PATHWAY	33	-1.49809	0.0325048	0.261229
GO_MULTI_ORGANISM_LOCALIZATION	46	-1.6418	0.0326296	0.311769
GO_CELLULAR_RESPONSE_TO_OXYGEN_LEVELS	102	-1.46523	0.0326923	0.275119
GO_MATERNAL_PLACENTA_DEVELOPMENT	26	-1.46136	0.0326923	0.27597
GO_POSITIVE_REGULATION_OF_LYMPHOCYTE_MEDIATED_IMMUNITY	57	-1.52197	0.0327553	0.29831
GO_REGULATION_OF_PHOSPHATASE_ACTIVITY	70	-1.46672	0.0330097	0.275962
GO_REGULATION_OF_VASCULAR_ENDOTHELIAL_GROWTH_FACTOR_PRODUCTION	28	-1.49451	0.0332031	0.261406
GO_POSITIVE_REGULATION_OF_INFLAMMATORY_RESPONSE	85	-1.44939	0.0332681	0.277331
GO_T_CELL_HOMEOSTASIS	22	-1.56027	0.0335196	0.30124
GO_POSITIVE_REGULATION_OF_LEUKOCYTE_CHEMOTAXIS	63	-1.47915	0.0335306	0.270296
GO_STAT_CASCADE	41	-1.41227	0.0335968	0.283776
GO_PROTEIN_TARGETING	284	-1.47851	0.0339321	0.269366
GO_REGULATION_OF_INTERLEUKIN_10_PRODUCTION	30	-1.50686	0.0340909	0.274798
GO_RIBONUCLEOSIDE_DIPHOSPHATE_METABOLIC_PROCESS	50	-1.50575	0.0342205	0.27469
GO_REGULATION_OF_ALCOHOL_BIOSYNTHETIC_PROCESS	33	-1.44503	0.0344828	0.275725
GO_POSITIVE_REGULATION_OF_RELEASE_OF_CYTOCHROME_C_FROM_MITOCHONDRIA	20	-1.46316	0.0345489	0.273413
GO_POSITIVE_REGULATION_OF_MULTI_ORGANISM_PROCESS	109	-1.51808	0.034749	0.285624
GO_POSITIVE_REGULATION_OF_INTERFERON_GAMMA_PRODUCTION	48	-1.47398	0.0348162	0.267845
GO_SINGLE_ORGANISM_CELL_ADHESION	328	-1.47541	0.0349515	0.266255
GO_EXTRINSIC_APOPTOTIC_SIGNALING_PATHWAY_VIA_DEATH_DOMAIN_RECEPTORS	33	-1.53224	0.0350195	0.287931
GO_ESTABLISHMENT_OF_LOCALIZATION_BY_MOVEMENT_ALONG_MICROTUBULE	50	-1.50327	0.0352941	0.268852
GO_RESPONSE_TO_ELECTRICAL_STIMULUS	32	-1.41863	0.0353817	0.282136
GO_POSITIVE_REGULATION_OF_REACTIVE_OXYGEN_SPECIES_BIOSYNTHETIC_PROCESS	34	-1.51046	0.0354478	0.277512
GO_VESICLE_CYTOSKELETAL_TRAFFICKING	24	-1.5307	0.0355731	0.288341
GO_REGULATION_OF_LYMPHOCYTE_MIGRATION	27	-1.4434	0.0357815	0.276144
GO_REGULATION_OF_RESPONSE_TO_OXIDATIVE_STRESS	47	-1.3732	0.0357815	0.31315
GO_HYPEROSMOTIC_RESPONSE	19	-1.44363	0.0358491	0.276449
GO_POSITIVE_REGULATION_OF_BIOMINERAL_TISSUE_DEVELOPMENT	25	-1.43858	0.0358491	0.27899
GO_ER_NUCLEUS_SIGNALING_PATHWAY	22	-1.56896	0.0358566	0.298112
GO_POSITIVE_REGULATION_OF_RESPONSE_TO_BIOTIC_STIMULUS	29	-1.44378	0.0358566	0.276842
GO_REGULATION_OF_INTRINSIC_APOPTOTIC_SIGNALING_PATHWAY	101	-1.48964	0.0359848	0.263475
GO_DEPHOSPHORYLATION	193	-1.31831	0.0360531	0.361793
GO_NEGATIVE_REGULATION_OF_CHEMOTAXIS	37	-1.4219	0.0362173	0.279968
GO_LEUKOCYTE_CELL_CELL_ADHESION	192	-1.5463	0.0365385	0.29764
GO_POSITIVE_REGULATION_OF_CELL_ACTIVATION	212	-1.53979	0.0366795	0.291644
GO_CELL_ACTIVATION	388	-1.53951	0.0366795	0.288192
GO_LEUKOCYTE_ACTIVATION	290	-1.55628	0.0368217	0.290756
GO_REGULATION_OF_CALCIUM_ION_TRANSPORT_INTO_CYTOSOL	71	-1.38817	0.0368217	0.304829
GO_REGULATION_OF_DNA_REPLICATION	101	-1.43012	0.0368932	0.278847
GO_REGULATION_OF_INFLAMMATORY_RESPONSE	205	-1.43822	0.036965	0.277283
GO_CELL_CHEMOTAXIS	121	-1.47949	0.037037	0.270611
GO_EATING_BEHAVIOR	20	-1.41443	0.0375494	0.283876
GO_REGULATION_OF_ACUTE_INFLAMMATORY_RESPONSE	50	-1.37945	0.0377359	0.309355
GO_POSITIVE_REGULATION_OF_CYTOPLASMIC_TRANSPORT	195	-1.38226	0.0378072	0.305994
GO_POSITIVE_REGULATION_OF_ESTABLISHMENT_OF_PROTEIN_LOCALIZATION	347	-1.37563	0.0378072	0.312709
GO_REGULATION_OF_VIRAL_RELEASE_FROM_HOST_CELL	25	-1.49445	0.0378788	0.260442
GO_IMMUNE_RESPONSE_REGULATING_CELL_SURFACE_RECEPTOR_SIGNALING_PATHWAY	216	-1.65568	0.0380952	0.377093
GO_T_CELL_PROLIFERATION	24	-1.51719	0.0380952	0.284735
GO_SIGNAL_TRANSDUCTION_BY_P53_CLASS_MEDIATOR	80	-1.41748	0.0380952	0.282787
GO_NEGATIVE_REGULATION_OF_INTRINSIC_APOPTOTIC_SIGNALING_PATHWAY	64	-1.50487	0.0382409	0.272633
GO_APOPTOTIC_CELL_CLEARANCE	20	-1.37893	0.0382409	0.309383
GO_REGULATION_OF_MITOPHAGY	25	-1.48408	0.0389105	0.26949
GO_CELLULAR_RESPONSE_TO_OXIDATIVE_STRESS	137	-1.41361	0.0392927	0.282847
GO_REGULATION_OF_SYMBIOSIS_ENCOMPASSING_MUTUALISM_THROUGH_PARASITISM	153	-1.55506	0.0396226	0.292054
GO_ESTABLISHMENT_OF_PROTEIN_LOCALIZATION_TO_ORGANELLE	254	-1.39888	0.0396825	0.296223
GO_RESPONSE_TO_HYDROGEN_PEROXIDE	79	-1.41084	0.0402299	0.284212
GO_CLATHRIN_MEDIATED_ENDOCYTOSIS	26	-1.49506	0.0407407	0.263194
GO_POSITIVE_REGULATION_OF_TYPE_I_INTERFERON_PRODUCTION	52	-1.58151	0.0409683	0.301212
GO_CHROMOSOME_SEGREGATION	158	-1.54081	0.0410448	0.293488
GO_NEGATIVE_REGULATION_OF_ALPHA_BETA_T_CELL_ACTIVATION	16	-1.3941	0.0410448	0.301273
GO_SUBSTRATE_DEPENDENT_CELL_MIGRATION	20	-1.44733	0.0410959	0.278017
GO_REGULATION_OF_TYPE_I_INTERFERON_PRODUCTION	78	-1.57975	0.0412758	0.296155
GO_NUCLEOSIDE_MONOPHOSPHATE_BIOSYNTHETIC_PROCESS	67	-1.51992	0.0414313	0.292937
GO_REGULATION_OF_I_KAPPAB_KINASE_NF_KAPPAB_SIGNALING	171	-1.53083	0.0419048	0.289888
GO_SOMATIC_RECOMBINATION_OF_IMMUNOGLOBULIN_GENE_SEGMENTS	16	-1.45639	0.0419847	0.276243
GO_PHAGOSOME_ACIDIFICATION	19	-1.40807	0.0422265	0.288086
GO_NEGATIVE_REGULATION_OF_IMMUNE_SYSTEM_PROCESS	260	-1.4803	0.042471	0.26964
GO_CELLULAR_RESPONSE_TO_OSMOTIC_STRESS	17	-1.37605	0.0425532	0.31248
GO_CELLULAR_DEFENSE_RESPONSE	40	-1.44524	0.0427184	0.277697
GO_INNATE_IMMUNE_RESPONSE_ACTIVATING_CELL_SURFACE_RECEPTOR_SIGNALING_PATHWAY	82	-1.6336	0.0429907	0.303747
GO_REGULATION_OF_CELL_KILLING	47	-1.45681	0.043222	0.27792
GO_REGULATION_OF_NITRIC_OXIDE_BIOSYNTHETIC_PROCESS	39	-1.45864	0.0433962	0.278131
GO_REGULATION_OF_HOMOTYPIC_CELL_CELL_ADHESION	216	-1.52801	0.0440613	0.292126
GO_REGULATION_OF_TYROSINE_PHOSPHORYLATION_OF_STAT1_PROTEIN	16	-1.44688	0.0442308	0.278118
GO_PHOSPHOLIPID_METABOLIC_PROCESS	235	-1.28918	0.0445269	0.389747
GO_POSITIVE_REGULATION_OF_HEMOPOIESIS	108	-1.51337	0.0445736	0.276898
GO_LEUKOCYTE_MIGRATION	198	-1.49442	0.0446602	0.259412
GO_POSITIVE_REGULATION_OF_ALCOHOL_BIOSYNTHETIC_PROCESS	18	-1.44876	0.0447471	0.27615
GO_REGULATION_OF_VIRAL_ENTRY_INTO_HOST_CELL	26	-1.50189	0.0447761	0.268287
GO_POSITIVE_REGULATION_OF_CHROMATIN_MODIFICATION	65	-1.37368	0.0452756	0.313384
GO_POSITIVE_REGULATION_OF_INTERLEUKIN_10_PRODUCTION	18	-1.47026	0.0460653	0.270435
GO_REGULATION_OF_DEPHOSPHORYLATION	88	-1.43985	0.0462428	0.278008
GO_SEXUAL_REPRODUCTION	445	-1.16501	0.0462963	0.519585
GO_REGULATION_OF_APOPTOTIC_SIGNALING_PATHWAY	257	-1.41581	0.046332	0.282287
GO_MULTICELLULAR_ORGANISM_REPRODUCTION	483	-1.23079	0.0464217	0.450471
GO_TOLL_LIKE_RECEPTOR_4_SIGNALING_PATHWAY	15	-1.48156	0.0466418	0.270957
GO_NEGATIVE_REGULATION_OF_APOPTOTIC_SIGNALING_PATHWAY	145	-1.43601	0.0466418	0.277561
GO_LEUKOCYTE_PROLIFERATION	59	-1.47219	0.0467836	0.270335
GO_REGULATION_OF_NEURON_DEATH	170	-1.30539	0.0470588	0.374505
GO_CILIUM_ORGANIZATION	90	-1.34796	0.047081	0.335037
GO_GAMETE_GENERATION	360	-1.1605	0.0473485	0.520943
GO_REGULATION_OF_BONE_REMODELING	31	-1.3828	0.0476191	0.305925
GO_REGULATION_OF_ION_HOMEOSTASIS	153	-1.33974	0.0476191	0.340988
GO_REGULATION_OF_DEFENSE_RESPONSE_TO_VIRUS	129	-1.49278	0.0478012	0.260274
GO_POSITIVE_REGULATION_OF_VASCULAR_ENDOTHELIAL_GROWTH_FACTOR_PRODUCTION	24	-1.45652	0.0478012	0.276871
GO_LYMPHOCYTE_ACTIVATION	244	-1.5488	0.0480769	0.29148
GO_CELLULAR_RESPONSE_TO_DNA_DAMAGE_STIMULUS	447	-1.50104	0.0483271	0.266816
GO_APOPTOTIC_SIGNALING_PATHWAY	193	-1.45072	0.0483559	0.277461
GO_NUCLEOTIDE_PHOSPHORYLATION	43	-1.45639	0.0484171	0.27539
GO_MICROTUBULE_ORGANIZING_CENTER_ORGANIZATION	52	-1.5022	0.0487805	0.268709
GO_MODIFICATION_OF_MORPHOLOGY_OR_PHYSIOLOGY_OF_OTHER_ORGANISM	69	-1.36723	0.0488281	0.316245
GO_POSITIVE_REGULATION_OF_VASOCONSTRICTION	27	-1.38981	0.0491159	0.304382
GO_REGULATION_OF_B_CELL_ACTIVATION	85	-1.50348	0.0494297	0.269615
GO_REGULATION_OF_LEUKOCYTE_PROLIFERATION	161	-1.50428	0.0496183	0.272788
GO_B_CELL_ACTIVATION	92	-1.50695	0.0497132	0.276
GO_REGULATION_OF_CELL_CELL_ADHESION	268	-1.50491	0.05	0.273857
GO_RESPONSE_TO_PROTOZOAN	15	-1.42285	0.05	0.279422
Enriched genesets in Pattern 2 (Pattern 1 vs Pattern 2)
NAME	SIZE	NES	NOM p-val	FDR q-val
GO_ADAPTIVE_IMMUNE_RESPONSE	187	-2.44322	0	0
GO_ANTIGEN_RECEPTOR_MEDIATED_SIGNALING_PATHWAY	135	-2.35128	0	0
GO_LEUKOCYTE_ACTIVATION	290	-2.3243	0	0
GO_LYMPHOCYTE_ACTIVATION	244	-2.32368	0	0
GO_REGULATION_OF_CELL_KILLING	47	-2.31895	0	0
GO_POSITIVE_REGULATION_OF_CELL_ACTIVATION	212	-2.31254	0	0
GO_REGULATION_OF_INTERFERON_GAMMA_PRODUCTION	69	-2.30703	0	0
GO_REGULATION_OF_LEUKOCYTE_MEDIATED_IMMUNITY	125	-2.28821	0	0
GO_IMMUNE_RESPONSE_REGULATING_CELL_SURFACE_RECEPTOR_SIGNALING_PATHWAY	216	-2.28712	0	0
GO_B_CELL_RECEPTOR_SIGNALING_PATHWAY	33	-2.28556	0	0
GO_POSITIVE_REGULATION_OF_INTERFERON_GAMMA_PRODUCTION	48	-2.28501	0	0
GO_POSITIVE_REGULATION_OF_IMMUNE_RESPONSE	388	-2.28311	0	0
GO_T_CELL_DIFFERENTIATION	100	-2.27744	0	0
GO_REGULATION_OF_CELL_ACTIVATION	333	-2.27155	0	0
GO_REGULATION_OF_B_CELL_ACTIVATION	85	-2.2559	0	0
GO_LEUKOCYTE_CELL_CELL_ADHESION	192	-2.25273	0	0
GO_POSITIVE_REGULATION_OF_CELL_KILLING	28	-2.24374	0	0
GO_INNATE_IMMUNE_RESPONSE	391	-2.2336	0	0
GO_LEUKOCYTE_CHEMOTAXIS	88	-2.23223	0	0
GO_POSITIVE_REGULATION_OF_LEUKOCYTE_MEDIATED_IMMUNITY	67	-2.23073	0	0
GO_REGULATION_OF_LEUKOCYTE_MEDIATED_CYTOTOXICITY	40	-2.22407	0	0
GO_POSITIVE_REGULATION_OF_NATURAL_KILLER_CELL_MEDIATED_IMMUNITY	17	-2.21863	0	0
GO_IMMUNE_EFFECTOR_PROCESS	308	-2.21752	0	0
GO_POSITIVE_REGULATION_OF_CYTOKINE_PRODUCTION	262	-2.21584	0	0
GO_CELLULAR_DEFENSE_RESPONSE	40	-2.20859	0	0
GO_REGULATION_OF_LYMPHOCYTE_MEDIATED_IMMUNITY	93	-2.2037	0	0
GO_ADAPTIVE_IMMUNE_RESPONSE_BASED_ON_SOMATIC_RECOMBINATION_OF_IMMUNE_RECEPTORS_BUILT_FROM_IMMUNOGLOBULIN_SUPERFAMILY_DOMAINS	97	-2.20295	0	0
GO_CELL_CHEMOTAXIS	121	-2.19704	0	0
GO_REGULATION_OF_LEUKOCYTE_PROLIFERATION	161	-2.19665	0	0
GO_ACTIVATION_OF_IMMUNE_RESPONSE	282	-2.18931	0	0
GO_POSITIVE_REGULATION_OF_B_CELL_ACTIVATION	57	-2.18898	0	0
GO_POSITIVE_REGULATION_OF_LEUKOCYTE_DIFFERENTIATION	91	-2.18259	0	0
GO_POSITIVE_REGULATION_OF_CELL_CELL_ADHESION	168	-2.18067	0	0
GO_MATERNAL_PROCESS_INVOLVED_IN_FEMALE_PREGNANCY	47	-2.17367	0	0
GO_REGULATION_OF_LEUKOCYTE_MIGRATION	118	-2.1723	0	0
GO_ALPHA_BETA_T_CELL_ACTIVATION	45	-2.16943	0	0
GO_CELL_ACTIVATION	388	-2.16683	0	0
GO_LEUKOCYTE_MEDIATED_IMMUNITY	113	-2.16672	0	0
GO_POSITIVE_REGULATION_OF_CYTOKINE_BIOSYNTHETIC_PROCESS	43	-2.16598	0	0
GO_POSITIVE_REGULATION_OF_LEUKOCYTE_PROLIFERATION	109	-2.16242	0	0
GO_INFLAMMATORY_RESPONSE	330	-2.15725	0	0
GO_POSITIVE_REGULATION_OF_LYMPHOCYTE_DIFFERENTIATION	55	-2.15053	0	0
GO_REGULATION_OF_HOMOTYPIC_CELL_CELL_ADHESION	216	-2.15015	0	0
GO_POSITIVE_REGULATION_OF_INNATE_IMMUNE_RESPONSE	184	-2.14986	0	0
GO_LYMPHOCYTE_DIFFERENTIATION	156	-2.1489	0	0
GO_RESPONSE_TO_MOLECULE_OF_BACTERIAL_ORIGIN	235	-2.14555	0	0
GO_REGULATION_OF_ANTIGEN_RECEPTOR_MEDIATED_SIGNALING_PATHWAY	29	-2.145	0	0
GO_LYMPHOCYTE_MEDIATED_IMMUNITY	84	-2.1433	0	0
GO_POSITIVE_REGULATION_OF_LYMPHOCYTE_MEDIATED_IMMUNITY	57	-2.13934	0	0
GO_CHEMOKINE_MEDIATED_SIGNALING_PATHWAY	54	-2.13928	0	0
GO_REGULATION_OF_CYTOKINE_PRODUCTION	387	-2.13709	0	0
GO_POSITIVE_REGULATION_OF_T_CELL_PROLIFERATION	76	-2.13472	0	0
GO_POSITIVE_REGULATION_OF_LEUKOCYTE_MIGRATION	88	-2.12895	0	0
GO_REGULATION_OF_INNATE_IMMUNE_RESPONSE	252	-2.1263	0	0
GO_POSITIVE_REGULATION_OF_IMMUNE_EFFECTOR_PROCESS	120	-2.12577	0	0
GO_LEUKOCYTE_MIGRATION	198	-2.12434	0	0
GO_LEUKOCYTE_DIFFERENTIATION	217	-2.1199	0	1.63284e-05
GO_REGULATION_OF_CYTOKINE_SECRETION	98	-2.11826	0	1.60468e-05
GO_POSITIVE_REGULATION_OF_DEFENSE_RESPONSE	273	-2.11511	0	1.57749e-05
GO_ALPHA_BETA_T_CELL_DIFFERENTIATION	37	-2.1129	0	1.55119e-05
GO_POSITIVE_REGULATION_OF_HEMOPOIESIS	108	-2.09963	0	4.56554e-05
GO_REGULATION_OF_CYTOKINE_BIOSYNTHETIC_PROCESS	68	-2.09938	0	4.4919e-05
GO_REGULATION_OF_LYMPHOCYTE_DIFFERENTIATION	93	-2.09706	0	4.4206e-05
GO_REGULATION_OF_LYMPHOCYTE_MIGRATION	27	-2.09363	0	4.35153e-05
GO_REGULATION_OF_IMMUNE_EFFECTOR_PROCESS	305	-2.09145	0	7.17213e-05
GO_RESPONSE_TO_BACTERIUM	339	-2.09088	0	7.06346e-05
GO_REGULATION_OF_NATURAL_KILLER_CELL_MEDIATED_IMMUNITY	26	-2.0897	0	6.95804e-05
GO_REGULATION_OF_T_CELL_PROLIFERATION	112	-2.075	0	6.85571e-05
GO_CELLULAR_RESPONSE_TO_BIOTIC_STIMULUS	115	-2.07263	0	6.75635e-05
GO_MYELOID_LEUKOCYTE_ACTIVATION	64	-2.07118	0	6.65983e-05
GO_DEFENSE_RESPONSE_TO_OTHER_ORGANISM	310	-2.06442	0	7.87754e-05
GO_T_CELL_SELECTION	27	-2.06228	0	7.76813e-05
GO_CYTOKINE_MEDIATED_SIGNALING_PATHWAY	346	-2.06011	0	7.66171e-05
GO_REGULATION_OF_LEUKOCYTE_CHEMOTAXIS	74	-2.05389	0	8.84394e-05
GO_REGULATION_OF_ALPHA_BETA_T_CELL_ACTIVATION	51	-2.05001	0	9.9718e-05
GO_CYTOKINE_PRODUCTION	83	-2.04961	0	9.84059e-05
GO_REGULATION_OF_CELL_CELL_ADHESION	268	-2.03567	0	0.000157581
GO_RESPONSE_TO_VIRUS	169	-2.03563	0	0.00015556
GO_REGULATION_OF_LEUKOCYTE_DIFFERENTIATION	159	-2.03555	0	0.000153591
GO_LIPOPOLYSACCHARIDE_MEDIATED_SIGNALING_PATHWAY	24	-2.03523	0	0.000151671
GO_RESPONSE_TO_INTERFERON_GAMMA	105	-2.0335	0	0.000149799
GO_DEFENSE_RESPONSE_TO_BACTERIUM	133	-2.03156	0	0.000147972
GO_REGULATION_OF_INTERLEUKIN_6_PRODUCTION	68	-2.02803	0	0.000212857
GO_MYELOID_LEUKOCYTE_MIGRATION	73	-2.02761	0	0.000210323
GO_CELLULAR_RESPONSE_TO_INTERFERON_GAMMA	88	-2.02484	0	0.000207849
GO_REGULATION_OF_NATURAL_KILLER_CELL_ACTIVATION	19	-2.02387	0	0.000205432
GO_NEGATIVE_REGULATION_OF_VIRAL_GENOME_REPLICATION	37	-2.01643	0	0.000246003
GO_LEUKOCYTE_HOMEOSTASIS	45	-2.01184	0	0.00026424
GO_MEMBRANE_INVAGINATION	30	-2.00933	0	0.000282268
GO_POSITIVE_REGULATION_OF_LEUKOCYTE_CHEMOTAXIS	63	-2.00543	0	0.000279132
GO_REGULATION_OF_CHEMOTAXIS	131	-2.00496	0	0.000276064
GO_LYMPHOCYTE_MIGRATION	38	-2.00149	0	0.000313203
GO_REGULATION_OF_TUMOR_NECROSIS_FACTOR_SUPERFAMILY_CYTOKINE_PRODUCTION	67	-2.00024	0	0.000309835
GO_POSITIVE_REGULATION_OF_INTERLEUKIN_6_PRODUCTION	44	-1.99625	0	0.000326299
GO_POSITIVE_REGULATION_OF_TUMOR_NECROSIS_FACTOR_SUPERFAMILY_CYTOKINE_PRODUCTION	39	-1.99613	0	0.000322864
GO_B_CELL_ACTIVATION	92	-1.99598	0	0.000319501
GO_PHAGOCYTOSIS_ENGULFMENT	22	-1.99434	0	0.000316207
GO_T_CELL_DIFFERENTIATION_INVOLVED_IN_IMMUNE_RESPONSE	20	-1.98238	0	0.000388795
GO_REGULATION_OF_INTERLEUKIN_1_PRODUCTION	34	-1.98223	0	0.000384868
GO_POSITIVE_REGULATION_OF_INFLAMMATORY_RESPONSE	85	-1.9819	0	0.000381019
GO_POSITIVE_REGULATION_OF_CYTOKINE_SECRETION	61	-1.97939	0	0.000377247
GO_DECIDUALIZATION	19	-1.97803	0	0.000391584
GO_REGULATION_OF_T_CELL_DIFFERENTIATION	74	-1.97694	0	0.000396831
GO_GRANULOCYTE_MIGRATION	57	-1.97214	0	0.000428445
GO_CELL_ACTIVATION_INVOLVED_IN_IMMUNE_RESPONSE	92	-1.97109	0	0.000442056
GO_DEFENSE_RESPONSE_TO_VIRUS	106	-1.96357	0	0.000481612
GO_REGULATION_OF_HEMOPOIESIS	209	-1.96138	0	0.000511635
GO_TAXIS	316	-1.95708	0	0.000618448
GO_POSITIVE_REGULATION_OF_CHEMOTAXIS	87	-1.95681	0	0.000612774
GO_REGULATION_OF_VIRAL_GENOME_REPLICATION	58	-1.95496	0	0.000623864
GO_REGULATION_OF_ADAPTIVE_IMMUNE_RESPONSE	101	-1.95482	0	0.000618244
GO_REGULATION_OF_INTERLEUKIN_12_PRODUCTION	39	-1.95478	0	0.000612724
GO_CELLULAR_RESPONSE_TO_CYTOKINE_STIMULUS	446	-1.95055	0	0.000714032
GO_REGULATION_OF_INTERLEUKIN_17_PRODUCTION	19	-1.94281	0	0.000796946
GO_POSITIVE_REGULATION_OF_ALPHA_BETA_T_CELL_ACTIVATION	40	-1.94265	0	0.000798082
GO_POSITIVE_REGULATION_OF_ADAPTIVE_IMMUNE_RESPONSE	61	-1.94146	0	0.000823145
GO_POSITIVE_REGULATION_OF_NF_KAPPAB_IMPORT_INTO_NUCLEUS	19	-1.93874	0	0.000887421
GO_MULTI_MULTICELLULAR_ORGANISM_PROCESS	155	-1.93086	0	0.00107741
GO_NEGATIVE_REGULATION_OF_IMMUNE_SYSTEM_PROCESS	260	-1.93057	0	0.00107602
GO_ACTIVATION_OF_INNATE_IMMUNE_RESPONSE	151	-1.92903	0	0.00109
GO_PATTERN_RECOGNITION_RECEPTOR_SIGNALING_PATHWAY	76	-1.92527	0	0.00116519
GO_LYMPHOCYTE_CHEMOTAXIS	31	-1.92451	0	0.00117824
GO_POSITIVE_REGULATION_OF_CELL_ADHESION	260	-1.92201	0	0.00121389
GO_LYMPHOCYTE_HOMEOSTASIS	37	-1.91893	0	0.00129416
GO_CELL_CELL_ADHESION	407	-1.91287	0	0.00144741
GO_REGULATION_OF_MAST_CELL_ACTIVATION	32	-1.90998	0	0.00155404
GO_REGULATION_OF_T_CELL_RECEPTOR_SIGNALING_PATHWAY	21	-1.90895	0	0.00157828
GO_RESPONSE_TO_VITAMIN_D	28	-1.9031	0	0.00174075
GO_INTERFERON_GAMMA_MEDIATED_SIGNALING_PATHWAY	52	-1.90102	0	0.00179219
GO_T_CELL_RECEPTOR_SIGNALING_PATHWAY	106	-1.89945	0	0.00179984
GO_B_CELL_MEDIATED_IMMUNITY	55	-1.89739	0	0.00185016
GO_POSITIVE_T_CELL_SELECTION	17	-1.89569	0	0.00187853
GO_REGULATION_OF_INTERLEUKIN_1_BETA_PRODUCTION	25	-1.89523	0	0.00189227
GO_EMBRYONIC_SKELETAL_SYSTEM_MORPHOGENESIS	60	-1.89313	0	0.00199618
GO_IMMUNE_SYSTEM_DEVELOPMENT	415	-1.88963	0	0.00207607
GO_INFLAMMATORY_RESPONSE_TO_ANTIGENIC_STIMULUS	16	-1.8848	0	0.00230808
GO_POSITIVE_REGULATION_OF_MYELOID_LEUKOCYTE_DIFFERENTIATION	37	-1.88338	0	0.00236472
GO_NEGATIVE_REGULATION_OF_CYTOKINE_PRODUCTION	140	-1.87938	0	0.00252012
GO_NEGATIVE_REGULATION_OF_CELL_ACTIVATION	112	-1.87915	0	0.00251534
GO_REGULATION_OF_CD4_POSITIVE_ALPHA_BETA_T_CELL_ACTIVATION	28	-1.87647	0	0.00265435
GO_REGULATION_OF_TOLL_LIKE_RECEPTOR_SIGNALING_PATHWAY	32	-1.8747	0	0.00272683
GO_CD4_POSITIVE_ALPHA_BETA_T_CELL_ACTIVATION	26	-1.87153	0	0.00285589
GO_SINGLE_ORGANISM_CELL_ADHESION	328	-1.85894	0	0.00346845
GO_POSITIVE_REGULATION_OF_STAT_CASCADE	60	-1.85741	0	0.00357637
GO_POSITIVE_REGULATION_OF_INTERLEUKIN_8_PRODUCTION	27	-1.85526	0	0.0036884
GO_POSITIVE_REGULATION_OF_LYMPHOCYTE_MIGRATION	19	-1.85403	0	0.00375446
GO_NEGATIVE_REGULATION_OF_B_CELL_ACTIVATION	27	-1.85358	0	0.00374813
GO_REGULATION_OF_INTERLEUKIN_2_PRODUCTION	33	-1.85235	0	0.0038316
GO_POSITIVE_REGULATION_OF_RESPONSE_TO_EXTERNAL_STIMULUS	211	-1.85205	0	0.00382471
GO_NEGATIVE_REGULATION_OF_IMMUNE_RESPONSE	92	-1.85186	0	0.00381787
GO_RESPONSE_TO_FUNGUS	34	-1.851	0	0.00386438
GO_REGULATION_OF_LEUKOCYTE_DEGRANULATION	33	-1.8457	0	0.00416795
GO_NEGATIVE_REGULATION_OF_CHEMOTAXIS	37	-1.84296	0	0.00425155
GO_REGULATION_OF_TYROSINE_PHOSPHORYLATION_OF_STAT_PROTEIN	55	-1.83867	0	0.00446558
GO_LEUKOCYTE_PROLIFERATION	59	-1.83753	0	0.00453985
GO_POSITIVE_REGULATION_OF_ALPHA_BETA_T_CELL_PROLIFERATION	17	-1.83725	0	0.00452912
GO_POSITIVE_REGULATION_OF_TRANSCRIPTION_FACTOR_IMPORT_INTO_NUCLEUS	35	-1.83608	0	0.00460757
GO_POSITIVE_REGULATION_OF_TISSUE_REMODELING	24	-1.83529	0	0.00465154
GO_REGULATION_OF_TYPE_I_INTERFERON_PRODUCTION	78	-1.83481	0	0.00463514
GO_POSITIVE_REGULATION_OF_RESPONSE_TO_WOUNDING	120	-1.83458	0	0.00461893
GO_REGULATION_OF_ALPHA_BETA_T_CELL_PROLIFERATION	20	-1.83419	0	0.00460848
GO_REGULATION_OF_CELL_ADHESION	448	-1.8307	0	0.00477395
GO_MYELOID_LEUKOCYTE_MEDIATED_IMMUNITY	29	-1.8282	0	0.00494221
GO_REGULATION_OF_B_CELL_MEDIATED_IMMUNITY	38	-1.82591	0	0.0050668
GO_REGULATION_OF_B_CELL_PROLIFERATION	44	-1.82419	0	0.00513986
GO_LYMPHOCYTE_ACTIVATION_INVOLVED_IN_IMMUNE_RESPONSE	65	-1.82146	0	0.00537885
GO_CYTOKINE_SECRETION	25	-1.82004	0	0.00542194
GO_CELL_KILLING	35	-1.81954	0	0.00541778
GO_REGULATION_OF_CYTOKINE_PRODUCTION_INVOLVED_IN_IMMUNE_RESPONSE	43	-1.8144	0	0.0057708
GO_MYD88_INDEPENDENT_TOLL_LIKE_RECEPTOR_SIGNALING_PATHWAY	24	-1.81316	0	0.00583927
GO_REGULATION_OF_DEFENSE_RESPONSE_TO_VIRUS	129	-1.79933	0	0.00699447
GO_LYMPHOCYTE_COSTIMULATION	50	-1.79713	0	0.00712706
GO_RESPONSE_TO_INTERLEUKIN_4	21	-1.79606	0	0.00721925
GO_REGULATION_OF_LEUKOCYTE_APOPTOTIC_PROCESS	59	-1.79572	0	0.00722036
GO_NEGATIVE_REGULATION_OF_IMMUNE_EFFECTOR_PROCESS	81	-1.79535	0	0.00724041
GO_REGULATION_OF_MYELOID_LEUKOCYTE_DIFFERENTIATION	77	-1.78983	0	0.007882
GO_FC_RECEPTOR_SIGNALING_PATHWAY	144	-1.78757	0	0.00818061
GO_PHAGOCYTOSIS	115	-1.7844	0	0.00845299
GO_POSITIVE_REGULATION_OF_HOMEOSTATIC_PROCESS	150	-1.78364	0	0.00850803
GO_REGULATION_OF_RESPONSE_TO_BIOTIC_STIMULUS	159	-1.77873	0	0.00908292
GO_POSITIVE_REGULATION_OF_I_KAPPAB_KINASE_NF_KAPPAB_SIGNALING	135	-1.77832	0	0.00910228
GO_SENSORY_PERCEPTION_OF_PAIN	56	-1.77724	0	0.00912233
GO_POSITIVE_REGULATION_OF_INTERLEUKIN_1_PRODUCTION	19	-1.77406	0	0.00946765
GO_CELL_RECOGNITION	86	-1.76692	0	0.0102331
GO_POSITIVE_REGULATION_OF_MYELOID_CELL_DIFFERENTIATION	54	-1.76358	0	0.0106037
GO_STAT_CASCADE	41	-1.76234	0	0.0106066
GO_REGULATION_OF_OSTEOCLAST_DIFFERENTIATION	44	-1.76158	0	0.0106522
GO_MONOCYTE_CHEMOTAXIS	32	-1.76106	0	0.0107062
GO_CELLULAR_RESPONSE_TO_INTERLEUKIN_4	18	-1.7569	0	0.0111846
GO_LEUKOCYTE_APOPTOTIC_PROCESS	15	-1.75544	0	0.0113836
GO_HOMOPHILIC_CELL_ADHESION_VIA_PLASMA_MEMBRANE_ADHESION_MOLECULES	87	-1.75339	0	0.0117072
GO_REGULATION_OF_INFLAMMATORY_RESPONSE	205	-1.75037	0	0.0121531
GO_REGULATION_OF_SEQUESTERING_OF_CALCIUM_ION	79	-1.75024	0	0.0121278
GO_FC_GAMMA_RECEPTOR_SIGNALING_PATHWAY	54	-1.7451	0	0.0127968
GO_EXTRINSIC_APOPTOTIC_SIGNALING_PATHWAY	75	-1.73977	0	0.0137106
GO_REGULATION_OF_CYTOSOLIC_CALCIUM_ION_CONCENTRATION	142	-1.73941	0	0.0137279
GO_REGULATION_OF_I_KAPPAB_KINASE_NF_KAPPAB_SIGNALING	171	-1.73749	0	0.014076
GO_POSITIVE_REGULATION_OF_B_CELL_MEDIATED_IMMUNITY	24	-1.71783	0	0.0175396
GO_MYELOID_LEUKOCYTE_DIFFERENTIATION	72	-1.70964	0	0.0193007
GO_REGULATION_OF_VASCULAR_ENDOTHELIAL_GROWTH_FACTOR_PRODUCTION	28	-1.70916	0	0.0193203
GO_REGULATION_OF_MYELOID_CELL_DIFFERENTIATION	124	-1.70391	0	0.0205387
GO_ANTIGEN_PROCESSING_AND_PRESENTATION	148	-1.70261	0	0.0208064
GO_T_CELL_ACTIVATION_INVOLVED_IN_IMMUNE_RESPONSE	39	-1.68718	0	0.0244471
GO_NEGATIVE_REGULATION_OF_MULTI_ORGANISM_PROCESS	108	-1.68212	0	0.0255434
GO_REGULATION_OF_CALCIUM_ION_TRANSPORT	153	-1.66905	0	0.0291579
GO_DIVALENT_INORGANIC_CATION_HOMEOSTASIS	237	-1.66723	0	0.0292784
GO_POSITIVE_REGULATION_OF_LOCOMOTION	307	-1.65551	0	0.0319013
GO_REGULATION_OF_CALCIUM_ION_TRANSPORT_INTO_CYTOSOL	71	-1.64858	0	0.0342451
GO_RESPONSE_TO_INTERLEUKIN_1	86	-1.63927	0	0.0373139
GO_REGULATION_OF_MULTI_ORGANISM_PROCESS	326	-1.63093	0	0.0403734
GO_RESPONSE_TO_TUMOR_NECROSIS_FACTOR	171	-1.6261	0	0.0421041
GO_REGULATION_OF_SYMBIOSIS_ENCOMPASSING_MUTUALISM_THROUGH_PARASITISM	153	-1.62268	0	0.042875
GO_REGULATION_OF_PROTEIN_SECRETION	274	-1.60898	0	0.0480823
Enriched genesets in Pattern 3 (Pattern 1 vs Pattern 3)
NAME	SIZE	NES	NOM p-val	FDR q-val
GO_CALCIUM_DEPENDENT_CELL_CELL_ADHESION_VIA_PLASMA_MEMBRANE_CELL_ADHESION_MOLECULES	25	-1.99487	0	0.0430229
GO_HOMOPHILIC_CELL_ADHESION_VIA_PLASMA_MEMBRANE_ADHESION_MOLECULES	87	-1.62145	0	1
GO_INTERFERON_GAMMA_MEDIATED_SIGNALING_PATHWAY	52	-1.58598	0.00308166	1
GO_CELLULAR_RESPONSE_TO_CAMP	34	-1.73426	0.00334448	1
GO_PATTERN_SPECIFICATION_PROCESS	264	-1.41091	0.00401606	1
GO_CILIUM_MORPHOGENESIS	95	-1.56657	0.00443787	1
GO_DNA_ALKYLATION	29	-1.63218	0.00671141	1
GO_SYNAPSE_ASSEMBLY	51	-1.63318	0.00787402	1
GO_BICELLULAR_TIGHT_JUNCTION_ASSEMBLY	21	-1.6442	0.0085034	1
GO_REGULATION_OF_DELAYED_RECTIFIER_POTASSIUM_CHANNEL_ACTIVITY	15	-1.61139	0.0118846	1
GO_MUSCLE_ORGAN_DEVELOPMENT	187	-1.35054	0.0151515	1
GO_CELLULAR_RESPONSE_TO_UV	46	-1.51651	0.0169492	1
GO_CILIUM_ORGANIZATION	90	-1.45697	0.017991	1
GO_REGIONALIZATION	193	-1.37508	0.0199203	1
GO_ANTERIOR_POSTERIOR_PATTERN_SPECIFICATION	123	-1.39773	0.0204678	1
GO_RESPONSE_TO_TYPE_I_INTERFERON	47	-1.51706	0.0208333	1
GO_MALE_MEIOSIS	26	-1.53563	0.0242634	1
GO_SINGLE_FERTILIZATION	69	-1.44269	0.0252226	1
GO_REGULATION_OF_BEHAVIOR	47	-1.5043	0.0254372	1
GO_MALE_GAMETE_GENERATION	300	-1.27796	0.025641	1
GO_CELL_CELL_ADHESION_VIA_PLASMA_MEMBRANE_ADHESION_MOLECULES	119	-1.33691	0.0275362	1
GO_POSITIVE_REGULATION_OF_CELLULAR_RESPONSE_TO_TRANSFORMING_GROWTH_FACTOR_BETA_STIMULUS	18	-1.53323	0.0290102	1
GO_CELLULAR_COMPONENT_ASSEMBLY_INVOLVED_IN_MORPHOGENESIS	133	-1.36595	0.029703	1
GO_SIGNAL_TRANSDUCTION_IN_ABSENCE_OF_LIGAND	26	-1.53989	0.0303541	1
GO_PROXIMAL_DISTAL_PATTERN_FORMATION	25	-1.50054	0.0306122	1
GO_SEXUAL_REPRODUCTION	445	-1.23424	0.0312876	1
GO_RESPONSE_TO_GONADOTROPIN	25	-1.48594	0.031457	1
GO_MYOTUBE_CELL_DEVELOPMENT	18	-1.52621	0.0332779	1
GO_GAMETE_GENERATION	360	-1.25189	0.033877	1
GO_STRIATED_MUSCLE_ADAPTATION	20	-1.4868	0.0344828	1
GO_RETINA_MORPHOGENESIS_IN_CAMERA_TYPE_EYE	33	-1.45097	0.0347551	1
GO_RETINA_LAYER_FORMATION	17	-1.53311	0.0355412	1
GO_MUSCLE_TISSUE_DEVELOPMENT	194	-1.31833	0.0363165	1
GO_CELLULAR_RESPONSE_TO_ALKALOID	30	-1.46019	0.0364238	1
GO_HYPOTHALAMUS_DEVELOPMENT	15	-1.48119	0.0366667	1
GO_SPECIFICATION_OF_SYMMETRY	72	-1.39344	0.0397059	1
GO_ENDODERM_DEVELOPMENT	53	-1.41518	0.0402576	1
GO_MULTICELLULAR_ORGANISM_REPRODUCTION	483	-1.23475	0.0442375	1
GO_ACTIN_MYOSIN_FILAMENT_SLIDING	28	-1.46447	0.0462046	1
GO_DOPAMINE_RECEPTOR_SIGNALING_PATHWAY	19	-1.50734	0.0496454	1
